# Supplementary material for: Folate deficiency disturbs hsa‐let‐7 g level through methylation regulation in neural tube defects
Source: J Cell Mol Med. 2017 Jun 19;21(12):3244–53. doi: 10.1111/jcmm.13228 (PMC5706510; doi:10.1111/jcmm.13228)
Supplement: Supplementary file 2 — Table S2 MicroRNA Target Results. [file JCMM-21-3244-s002.xls]

<h1>MicroRNA Target Results</h1><table border = 1><tr border=1><td bgcolor = 8B2323>&nbsp;&nbsp;<b>MicroRNA Name</b>&nbsp;&nbsp;</td><td bgcolor = 8B2323>&nbsp;&nbsp;<b>StemLoopName</b>&nbsp;&nbsp;</td><td bgcolor = 8B2323>&nbsp;&nbsp;<b>miR_Chr.</b>&nbsp;&nbsp;</td><td bgcolor = 8B2323>&nbsp;&nbsp;<b>Gene Name</b>&nbsp;&nbsp;</td><td bgcolor = 8B2323>&nbsp;&nbsp;<b>EntrezID</b>&nbsp;&nbsp;</td><td bgcolor = 8B2323>&nbsp;&nbsp;<b>Pubmed ID</b>&nbsp;&nbsp;</td></tr><tr><td><a href = http://www.mirbase.org/cgi-bin/mirna_entry.pl?acc=MI0000433 target = _blank >hsa-let-7g*</a></td><td>hsa-let-7g</td><td>3</td><td><a href = http://www.ncbi.nlm.nih.gov/sites/entrez?Db=gene&Cmd=ShowDetailView&TermToSearch=4317&ordinalpos=1&itool=EntrezSystem2.PEntrez.Gene.Gene_ResultsPanel.Gene_RVDocSum target = _blank >MMP8</a></td><td>4317</td><td><a href = http://www.ncbi.nlm.nih.gov/sites/entrez?db=pubmed&cmd=search&term=21292542 target = _blank>21292542</a></td></tr><tr><td><a href = http://www.mirbase.org/cgi-bin/mirna_entry.pl?acc=MI0000433 target = _blank >hsa-let-7g*</a></td><td>hsa-let-7g</td><td>3</td><td><a href = http://www.ncbi.nlm.nih.gov/sites/entrez?Db=gene&Cmd=ShowDetailView&TermToSearch=2099&ordinalpos=1&itool=EntrezSystem2.PEntrez.Gene.Gene_ResultsPanel.Gene_RVDocSum target = _blank >ESR1</a></td><td>2099</td><td><a href = http://www.ncbi.nlm.nih.gov/sites/entrez?db=pubmed&cmd=search&term=22081076 target = _blank>22081076</a></td></tr><tr><td><a href = http://www.mirbase.org/cgi-bin/mirna_entry.pl?acc=MI0000433 target = _blank >hsa-let-7g*</a></td><td>hsa-let-7g</td><td>3</td><td><a href = http://www.ncbi.nlm.nih.gov/sites/entrez?Db=gene&Cmd=ShowDetailView&TermToSearch=2690&ordinalpos=1&itool=EntrezSystem2.PEntrez.Gene.Gene_ResultsPanel.Gene_RVDocSum target = _blank >GHR</a></td><td>2690</td><td><a href = http://www.ncbi.nlm.nih.gov/sites/entrez?db=pubmed&cmd=search&term=23129384 target = _blank>23129384</a></td></tr><tr><td><a href = http://www.mirbase.org/cgi-bin/mirna_entry.pl?acc=MI0000433 target = _blank >hsa-let-7g*</a></td><td>hsa-let-7g</td><td>3</td><td><a href = http://www.ncbi.nlm.nih.gov/sites/entrez?Db=gene&Cmd=ShowDetailView&TermToSearch=1634&ordinalpos=1&itool=EntrezSystem2.PEntrez.Gene.Gene_ResultsPanel.Gene_RVDocSum target = _blank >DCN</a></td><td>1634</td><td><a href = http://www.ncbi.nlm.nih.gov/sites/entrez?db=pubmed&cmd=search&term=19431195 target = _blank>19431195</a></td></tr><tr><td><a href = http://www.mirbase.org/cgi-bin/mirna_entry.pl?acc=MI0000433 target = _blank >hsa-let-7g*</a></td><td>hsa-let-7g</td><td>3</td><td><a href = http://www.ncbi.nlm.nih.gov/sites/entrez?Db=gene&Cmd=ShowDetailView&TermToSearch=27161&ordinalpos=1&itool=EntrezSystem2.PEntrez.Gene.Gene_ResultsPanel.Gene_RVDocSum target = _blank >EIF2C2</a></td><td>27161</td><td><a href = http://www.ncbi.nlm.nih.gov/sites/entrez?db=pubmed&cmd=search&term=19838187 target = _blank>19838187</a></td></tr><tr><td><a href = http://www.mirbase.org/cgi-bin/mirna_entry.pl?acc=MI0000433 target = _blank >hsa-let-7g*</a></td><td>hsa-let-7g</td><td>3</td><td><a href = http://www.ncbi.nlm.nih.gov/sites/entrez?Db=gene&Cmd=ShowDetailView&TermToSearch=7157&ordinalpos=1&itool=EntrezSystem2.PEntrez.Gene.Gene_ResultsPanel.Gene_RVDocSum target = _blank >TP53</a></td><td>7157</td><td><a href = http://www.ncbi.nlm.nih.gov/sites/entrez?db=pubmed&cmd=search&term=20216554 target = _blank>20216554</a></td></tr><tr><td><a href = http://www.mirbase.org/cgi-bin/mirna_entry.pl?acc=MI0000433 target = _blank >hsa-let-7g*</a></td><td>hsa-let-7g</td><td>3</td><td><a href = http://www.ncbi.nlm.nih.gov/sites/entrez?Db=gene&Cmd=ShowDetailView&TermToSearch=59342&ordinalpos=1&itool=EntrezSystem2.PEntrez.Gene.Gene_ResultsPanel.Gene_RVDocSum target = _blank >SCPEP1</a></td><td>59342</td><td><a href = http://www.ncbi.nlm.nih.gov/sites/entrez?db=pubmed&cmd=search&term=20671708 target = _blank>20671708</a></td></tr><tr><td><a href = http://www.mirbase.org/cgi-bin/mirna_entry.pl?acc=MI0000433 target = _blank >hsa-let-7g*</a></td><td>hsa-let-7g</td><td>3</td><td><a href = http://www.ncbi.nlm.nih.gov/sites/entrez?Db=gene&Cmd=ShowDetailView&TermToSearch=54487&ordinalpos=1&itool=EntrezSystem2.PEntrez.Gene.Gene_ResultsPanel.Gene_RVDocSum target = _blank >DGCR8</a></td><td>54487</td><td><a href = http://www.ncbi.nlm.nih.gov/sites/entrez?db=pubmed&cmd=search&term=15531879 target = _blank>15531879</a></td></tr><tr><td><a href = http://www.mirbase.org/cgi-bin/mirna_entry.pl?acc=MI0000433 target = _blank >hsa-let-7g*</a></td><td>hsa-let-7g</td><td>3</td><td><a href = http://www.ncbi.nlm.nih.gov/sites/entrez?Db=gene&Cmd=ShowDetailView&TermToSearch=8856&ordinalpos=1&itool=EntrezSystem2.PEntrez.Gene.Gene_ResultsPanel.Gene_RVDocSum target = _blank >NR1I2</a></td><td>8856</td><td><a href = http://www.ncbi.nlm.nih.gov/sites/entrez?db=pubmed&cmd=search&term=17890240 target = _blank>17890240</a></td></tr><tr><td><a href = http://www.mirbase.org/cgi-bin/mirna_entry.pl?acc=MI0000433 target = _blank >hsa-let-7g*</a></td><td>hsa-let-7g</td><td>3</td><td><a href = http://www.ncbi.nlm.nih.gov/sites/entrez?Db=gene&Cmd=ShowDetailView&TermToSearch=1029&ordinalpos=1&itool=EntrezSystem2.PEntrez.Gene.Gene_ResultsPanel.Gene_RVDocSum target = _blank >CDKN2A</a></td><td>1029</td><td><a href = http://www.ncbi.nlm.nih.gov/sites/entrez?db=pubmed&cmd=search&term=18957199 target = _blank>18957199</a></td></tr><tr><td><a href = http://www.mirbase.org/cgi-bin/mirna_entry.pl?acc=MI0000433 target = _blank >hsa-let-7g*</a></td><td>hsa-let-7g</td><td>3</td><td><a href = http://www.ncbi.nlm.nih.gov/sites/entrez?Db=gene&Cmd=ShowDetailView&TermToSearch=639&ordinalpos=1&itool=EntrezSystem2.PEntrez.Gene.Gene_ResultsPanel.Gene_RVDocSum target = _blank >PRDM1</a></td><td>639</td><td><a href = http://www.ncbi.nlm.nih.gov/sites/entrez?db=pubmed&cmd=search&term=20966935 target = _blank>20966935</a></td></tr><tr><td><a href = http://www.mirbase.org/cgi-bin/mirna_entry.pl?acc=MI0000433 target = _blank >hsa-let-7g*</a></td><td>hsa-let-7g</td><td>3</td><td><a href = http://www.ncbi.nlm.nih.gov/sites/entrez?Db=gene&Cmd=ShowDetailView&TermToSearch=7040&ordinalpos=1&itool=EntrezSystem2.PEntrez.Gene.Gene_ResultsPanel.Gene_RVDocSum target = _blank >TGFB1</a></td><td>7040</td><td><a href = http://www.ncbi.nlm.nih.gov/sites/entrez?db=pubmed&cmd=search&term=21420029 target = _blank>21420029</a></td></tr><tr><td><a href = http://www.mirbase.org/cgi-bin/mirna_entry.pl?acc=MI0000433 target = _blank >hsa-let-7g*</a></td><td>hsa-let-7g</td><td>3</td><td><a href = http://www.ncbi.nlm.nih.gov/sites/entrez?Db=gene&Cmd=ShowDetailView&TermToSearch=6354&ordinalpos=1&itool=EntrezSystem2.PEntrez.Gene.Gene_ResultsPanel.Gene_RVDocSum target = _blank >CCL7</a></td><td>6354</td><td><a href = http://www.ncbi.nlm.nih.gov/sites/entrez?db=pubmed&cmd=search&term=22894925 target = _blank>22894925</a></td></tr><tr><td><a href = http://www.mirbase.org/cgi-bin/mirna_entry.pl?acc=MI0000433 target = _blank >hsa-let-7g*</a></td><td>hsa-let-7g</td><td>3</td><td><a href = http://www.ncbi.nlm.nih.gov/sites/entrez?Db=gene&Cmd=ShowDetailView&TermToSearch=8091&ordinalpos=1&itool=EntrezSystem2.PEntrez.Gene.Gene_ResultsPanel.Gene_RVDocSum target = _blank >HMGA2</a></td><td>8091</td><td><a href = http://www.ncbi.nlm.nih.gov/sites/entrez?db=pubmed&cmd=search&term=19217096 target = _blank>19217096</a></td></tr><tr><td><a href = http://www.mirbase.org/cgi-bin/mirna_entry.pl?acc=MI0000433 target = _blank >hsa-let-7g*</a></td><td>hsa-let-7g</td><td>3</td><td><a href = http://www.ncbi.nlm.nih.gov/sites/entrez?Db=gene&Cmd=ShowDetailView&TermToSearch=6714&ordinalpos=1&itool=EntrezSystem2.PEntrez.Gene.Gene_ResultsPanel.Gene_RVDocSum target = _blank >SRC</a></td><td>6714</td><td><a href = http://www.ncbi.nlm.nih.gov/sites/entrez?db=pubmed&cmd=search&term=19592657 target = _blank>19592657</a></td></tr><tr><td><a href = http://www.mirbase.org/cgi-bin/mirna_entry.pl?acc=MI0000433 target = _blank >hsa-let-7g*</a></td><td>hsa-let-7g</td><td>3</td><td><a href = http://www.ncbi.nlm.nih.gov/sites/entrez?Db=gene&Cmd=ShowDetailView&TermToSearch=55294&ordinalpos=1&itool=EntrezSystem2.PEntrez.Gene.Gene_ResultsPanel.Gene_RVDocSum target = _blank >FBXW7</a></td><td>55294</td><td><a href = http://www.ncbi.nlm.nih.gov/sites/entrez?db=pubmed&cmd=search&term=20042474 target = _blank>20042474</a></td></tr><tr><td><a href = http://www.mirbase.org/cgi-bin/mirna_entry.pl?acc=MI0000433 target = _blank >hsa-let-7g*</a></td><td>hsa-let-7g</td><td>3</td><td><a href = http://www.ncbi.nlm.nih.gov/sites/entrez?Db=gene&Cmd=ShowDetailView&TermToSearch=7161&ordinalpos=1&itool=EntrezSystem2.PEntrez.Gene.Gene_ResultsPanel.Gene_RVDocSum target = _blank >TP73</a></td><td>7161</td><td><a href = http://www.ncbi.nlm.nih.gov/sites/entrez?db=pubmed&cmd=search&term=20485546 target = _blank>20485546</a></td></tr><tr><td><a href = http://www.mirbase.org/cgi-bin/mirna_entry.pl?acc=MI0000433 target = _blank >hsa-let-7g*</a></td><td>hsa-let-7g</td><td>3</td><td><a href = http://www.ncbi.nlm.nih.gov/sites/entrez?Db=gene&Cmd=ShowDetailView&TermToSearch=149076&ordinalpos=1&itool=EntrezSystem2.PEntrez.Gene.Gene_ResultsPanel.Gene_RVDocSum target = _blank >ZNF362</a></td><td>149076</td><td><a href = http://www.ncbi.nlm.nih.gov/sites/entrez?db=pubmed&cmd=search&term=17199042 target = _blank>17199042</a></td></tr><tr><td><a href = http://www.mirbase.org/cgi-bin/mirna_entry.pl?acc=MI0000433 target = _blank >hsa-let-7g*</a></td><td>hsa-let-7g</td><td>3</td><td><a href = http://www.ncbi.nlm.nih.gov/sites/entrez?Db=gene&Cmd=ShowDetailView&TermToSearch=8091&ordinalpos=1&itool=EntrezSystem2.PEntrez.Gene.Gene_ResultsPanel.Gene_RVDocSum target = _blank >HMGA2</a></td><td>8091</td><td><a href = http://www.ncbi.nlm.nih.gov/sites/entrez?db=pubmed&cmd=search&term=18371414 target = _blank>18371414</a></td></tr><tr><td><a href = http://www.mirbase.org/cgi-bin/mirna_entry.pl?acc=MI0000433 target = _blank >hsa-let-7g*</a></td><td>hsa-let-7g</td><td>3</td><td><a href = http://www.ncbi.nlm.nih.gov/sites/entrez?Db=gene&Cmd=ShowDetailView&TermToSearch=595&ordinalpos=1&itool=EntrezSystem2.PEntrez.Gene.Gene_ResultsPanel.Gene_RVDocSum target = _blank >CCND1</a></td><td>595</td><td><a href = http://www.ncbi.nlm.nih.gov/sites/entrez?db=pubmed&cmd=search&term=20133835 target = _blank>20133835</a></td></tr><tr><td><a href = http://www.mirbase.org/cgi-bin/mirna_entry.pl?acc=MI0000433 target = _blank >hsa-let-7g*</a></td><td>hsa-let-7g</td><td>3</td><td><a href = http://www.ncbi.nlm.nih.gov/sites/entrez?Db=gene&Cmd=ShowDetailView&TermToSearch=4232&ordinalpos=1&itool=EntrezSystem2.PEntrez.Gene.Gene_ResultsPanel.Gene_RVDocSum target = _blank >MEST</a></td><td>4232</td><td><a href = http://www.ncbi.nlm.nih.gov/sites/entrez?db=pubmed&cmd=search&term=20610616 target = _blank>20610616</a></td></tr><tr><td><a href = http://www.mirbase.org/cgi-bin/mirna_entry.pl?acc=MI0000433 target = _blank >hsa-let-7g*</a></td><td>hsa-let-7g</td><td>3</td><td><a href = http://www.ncbi.nlm.nih.gov/sites/entrez?Db=gene&Cmd=ShowDetailView&TermToSearch=23405&ordinalpos=1&itool=EntrezSystem2.PEntrez.Gene.Gene_ResultsPanel.Gene_RVDocSum target = _blank >DICER1</a></td><td>23405</td><td><a href = http://www.ncbi.nlm.nih.gov/sites/entrez?db=pubmed&cmd=search&term=17540974 target = _blank>17540974</a></td></tr><tr><td><a href = http://www.mirbase.org/cgi-bin/mirna_entry.pl?acc=MI0000433 target = _blank >hsa-let-7g*</a></td><td>hsa-let-7g</td><td>3</td><td><a href = http://www.ncbi.nlm.nih.gov/sites/entrez?Db=gene&Cmd=ShowDetailView&TermToSearch=79727&ordinalpos=1&itool=EntrezSystem2.PEntrez.Gene.Gene_ResultsPanel.Gene_RVDocSum target = _blank >LIN28</a></td><td>79727</td><td><a href = http://www.ncbi.nlm.nih.gov/sites/entrez?db=pubmed&cmd=search&term=18604195 target = _blank>18604195</a></td></tr><tr><td><a href = http://www.mirbase.org/cgi-bin/mirna_entry.pl?acc=MI0000433 target = _blank >hsa-let-7g*</a></td><td>hsa-let-7g</td><td>3</td><td><a href = http://www.ncbi.nlm.nih.gov/sites/entrez?Db=gene&Cmd=ShowDetailView&TermToSearch=11186&ordinalpos=1&itool=EntrezSystem2.PEntrez.Gene.Gene_ResultsPanel.Gene_RVDocSum target = _blank >RASSF1</a></td><td>11186</td><td><a href = http://www.ncbi.nlm.nih.gov/sites/entrez?db=pubmed&cmd=search&term=21352471 target = _blank>21352471</a></td></tr><tr><td><a href = http://www.mirbase.org/cgi-bin/mirna_entry.pl?acc=MI0000433 target = _blank >hsa-let-7g*</a></td><td>hsa-let-7g</td><td>3</td><td><a href = http://www.ncbi.nlm.nih.gov/sites/entrez?Db=gene&Cmd=ShowDetailView&TermToSearch=54514&ordinalpos=1&itool=EntrezSystem2.PEntrez.Gene.Gene_ResultsPanel.Gene_RVDocSum target = _blank >DDX4</a></td><td>54514</td><td><a href = http://www.ncbi.nlm.nih.gov/sites/entrez?db=pubmed&cmd=search&term=22296229 target = _blank>22296229</a></td></tr><tr><td><a href = http://www.mirbase.org/cgi-bin/mirna_entry.pl?acc=MI0000433 target = _blank >hsa-let-7g*</a></td><td>hsa-let-7g</td><td>3</td><td><a href = http://www.ncbi.nlm.nih.gov/sites/entrez?Db=gene&Cmd=ShowDetailView&TermToSearch=1956&ordinalpos=1&itool=EntrezSystem2.PEntrez.Gene.Gene_ResultsPanel.Gene_RVDocSum target = _blank >EGFR</a></td><td>1956</td><td><a href = http://www.ncbi.nlm.nih.gov/sites/entrez?db=pubmed&cmd=search&term=23324806 target = _blank>23324806</a></td></tr><tr><td><a href = http://www.mirbase.org/cgi-bin/mirna_entry.pl?acc=MI0000433 target = _blank >hsa-let-7g*</a></td><td>hsa-let-7g</td><td>3</td><td><a href = http://www.ncbi.nlm.nih.gov/sites/entrez?Db=gene&Cmd=ShowDetailView&TermToSearch=6657&ordinalpos=1&itool=EntrezSystem2.PEntrez.Gene.Gene_ResultsPanel.Gene_RVDocSum target = _blank >SOX2</a></td><td>6657</td><td><a href = http://www.ncbi.nlm.nih.gov/sites/entrez?db=pubmed&cmd=search&term=19492978 target = _blank>19492978</a></td></tr><tr><td><a href = http://www.mirbase.org/cgi-bin/mirna_entry.pl?acc=MI0000433 target = _blank >hsa-let-7g*</a></td><td>hsa-let-7g</td><td>3</td><td><a href = http://www.ncbi.nlm.nih.gov/sites/entrez?Db=gene&Cmd=ShowDetailView&TermToSearch=6774&ordinalpos=1&itool=EntrezSystem2.PEntrez.Gene.Gene_ResultsPanel.Gene_RVDocSum target = _blank >STAT3</a></td><td>6774</td><td><a href = http://www.ncbi.nlm.nih.gov/sites/entrez?db=pubmed&cmd=search&term=19878981 target = _blank>19878981</a></td></tr><tr><td><a href = http://www.mirbase.org/cgi-bin/mirna_entry.pl?acc=MI0000433 target = _blank >hsa-let-7g*</a></td><td>hsa-let-7g</td><td>3</td><td><a href = http://www.ncbi.nlm.nih.gov/sites/entrez?Db=gene&Cmd=ShowDetailView&TermToSearch=596&ordinalpos=1&itool=EntrezSystem2.PEntrez.Gene.Gene_ResultsPanel.Gene_RVDocSum target = _blank >BCL2</a></td><td>596</td><td><a href = http://www.ncbi.nlm.nih.gov/sites/entrez?db=pubmed&cmd=search&term=20347499 target = _blank>20347499</a></td></tr><tr><td><a href = http://www.mirbase.org/cgi-bin/mirna_entry.pl?acc=MI0000433 target = _blank >hsa-let-7g*</a></td><td>hsa-let-7g</td><td>3</td><td><a href = http://www.ncbi.nlm.nih.gov/sites/entrez?Db=gene&Cmd=ShowDetailView&TermToSearch=5290&ordinalpos=1&itool=EntrezSystem2.PEntrez.Gene.Gene_ResultsPanel.Gene_RVDocSum target = _blank >PIK3CA</a></td><td>5290</td><td><a href = http://www.ncbi.nlm.nih.gov/sites/entrez?db=pubmed&cmd=search&term=16737555 target = _blank>16737555</a></td></tr><tr><td><a href = http://www.mirbase.org/cgi-bin/mirna_entry.pl?acc=MI0000433 target = _blank >hsa-let-7g*</a></td><td>hsa-let-7g</td><td>3</td><td><a href = http://www.ncbi.nlm.nih.gov/sites/entrez?Db=gene&Cmd=ShowDetailView&TermToSearch=29102&ordinalpos=1&itool=EntrezSystem2.PEntrez.Gene.Gene_ResultsPanel.Gene_RVDocSum target = _blank >RNASEN</a></td><td>29102</td><td><a href = http://www.ncbi.nlm.nih.gov/sites/entrez?db=pubmed&cmd=search&term=18068232 target = _blank>18068232</a></td></tr><tr><td><a href = http://www.mirbase.org/cgi-bin/mirna_entry.pl?acc=MI0000433 target = _blank >hsa-let-7g*</a></td><td>hsa-let-7g</td><td>3</td><td><a href = http://www.ncbi.nlm.nih.gov/sites/entrez?Db=gene&Cmd=ShowDetailView&TermToSearch=3553&ordinalpos=1&itool=EntrezSystem2.PEntrez.Gene.Gene_ResultsPanel.Gene_RVDocSum target = _blank >IL1B</a></td><td>3553</td><td><a href = http://www.ncbi.nlm.nih.gov/sites/entrez?db=pubmed&cmd=search&term=21085987 target = _blank>21085987</a></td></tr><tr><td><a href = http://www.mirbase.org/cgi-bin/mirna_entry.pl?acc=MI0000433 target = _blank >hsa-let-7g*</a></td><td>hsa-let-7g</td><td>3</td><td><a href = http://www.ncbi.nlm.nih.gov/sites/entrez?Db=gene&Cmd=ShowDetailView&TermToSearch=6772&ordinalpos=1&itool=EntrezSystem2.PEntrez.Gene.Gene_ResultsPanel.Gene_RVDocSum target = _blank >STAT1</a></td><td>6772</td><td><a href = http://www.ncbi.nlm.nih.gov/sites/entrez?db=pubmed&cmd=search&term=21530537 target = _blank>21530537</a></td></tr><tr><td><a href = http://www.mirbase.org/cgi-bin/mirna_entry.pl?acc=MI0000433 target = _blank >hsa-let-7g*</a></td><td>hsa-let-7g</td><td>3</td><td><a href = http://www.ncbi.nlm.nih.gov/sites/entrez?Db=gene&Cmd=ShowDetailView&TermToSearch=23318&ordinalpos=1&itool=EntrezSystem2.PEntrez.Gene.Gene_ResultsPanel.Gene_RVDocSum target = _blank >ZCCHC11</a></td><td>23318</td><td><a href = http://www.ncbi.nlm.nih.gov/sites/entrez?db=pubmed&cmd=search&term=22898984 target = _blank>22898984</a></td></tr><tr><td><a href = http://www.mirbase.org/cgi-bin/mirna_entry.pl?acc=MI0000433 target = _blank >hsa-let-7g*</a></td><td>hsa-let-7g</td><td>3</td><td><a href = http://www.ncbi.nlm.nih.gov/sites/entrez?Db=gene&Cmd=ShowDetailView&TermToSearch=50509&ordinalpos=1&itool=EntrezSystem2.PEntrez.Gene.Gene_ResultsPanel.Gene_RVDocSum target = _blank >COL5A3</a></td><td>50509</td><td><a href = http://www.ncbi.nlm.nih.gov/sites/entrez?db=pubmed&cmd=search&term=19342382 target = _blank>19342382</a></td></tr><tr><td><a href = http://www.mirbase.org/cgi-bin/mirna_entry.pl?acc=MI0000433 target = _blank >hsa-let-7g*</a></td><td>hsa-let-7g</td><td>3</td><td><a href = http://www.ncbi.nlm.nih.gov/sites/entrez?Db=gene&Cmd=ShowDetailView&TermToSearch=79727&ordinalpos=1&itool=EntrezSystem2.PEntrez.Gene.Gene_ResultsPanel.Gene_RVDocSum target = _blank >LIN28</a></td><td>79727</td><td><a href = http://www.ncbi.nlm.nih.gov/sites/entrez?db=pubmed&cmd=search&term=19703396 target = _blank>19703396</a></td></tr><tr><td><a href = http://www.mirbase.org/cgi-bin/mirna_entry.pl?acc=MI0000433 target = _blank >hsa-let-7g*</a></td><td>hsa-let-7g</td><td>3</td><td><a href = http://www.ncbi.nlm.nih.gov/sites/entrez?Db=gene&Cmd=ShowDetailView&TermToSearch=207&ordinalpos=1&itool=EntrezSystem2.PEntrez.Gene.Gene_ResultsPanel.Gene_RVDocSum target = _blank >AKT1</a></td><td>207</td><td><a href = http://www.ncbi.nlm.nih.gov/sites/entrez?db=pubmed&cmd=search&term=21248297 target = _blank>21248297</a></td></tr><tr><td><a href = http://www.mirbase.org/cgi-bin/mirna_entry.pl?acc=MI0000433 target = _blank >hsa-let-7g*</a></td><td>hsa-let-7g</td><td>3</td><td><a href = http://www.ncbi.nlm.nih.gov/sites/entrez?Db=gene&Cmd=ShowDetailView&TermToSearch=2335&ordinalpos=1&itool=EntrezSystem2.PEntrez.Gene.Gene_ResultsPanel.Gene_RVDocSum target = _blank >FN1</a></td><td>2335</td><td><a href = http://www.ncbi.nlm.nih.gov/sites/entrez?db=pubmed&cmd=search&term=21868760 target = _blank>21868760</a></td></tr><tr><td><a href = http://www.mirbase.org/cgi-bin/mirna_entry.pl?acc=MI0000433 target = _blank >hsa-let-7g*</a></td><td>hsa-let-7g</td><td>3</td><td><a href = http://www.ncbi.nlm.nih.gov/sites/entrez?Db=gene&Cmd=ShowDetailView&TermToSearch=7157&ordinalpos=1&itool=EntrezSystem2.PEntrez.Gene.Gene_ResultsPanel.Gene_RVDocSum target = _blank >TP53</a></td><td>7157</td><td><a href = http://www.ncbi.nlm.nih.gov/sites/entrez?db=pubmed&cmd=search&term=23073586 target = _blank>23073586</a></td></tr><tr><td><a href = http://www.mirbase.org/cgi-bin/mirna_entry.pl?acc=MI0000433 target = _blank >hsa-let-7g*</a></td><td>hsa-let-7g</td><td>3</td><td><a href = http://www.ncbi.nlm.nih.gov/sites/entrez?Db=gene&Cmd=ShowDetailView&TermToSearch=79139&ordinalpos=1&itool=EntrezSystem2.PEntrez.Gene.Gene_ResultsPanel.Gene_RVDocSum target = _blank >DERL1</a></td><td>79139</td><td><a href = http://www.ncbi.nlm.nih.gov/sites/entrez?db=pubmed&cmd=search&term=19342589 target = _blank>19342589</a></td></tr><tr><td><a href = http://www.mirbase.org/cgi-bin/mirna_entry.pl?acc=MI0000433 target = _blank >hsa-let-7g*</a></td><td>hsa-let-7g</td><td>3</td><td><a href = http://www.ncbi.nlm.nih.gov/sites/entrez?Db=gene&Cmd=ShowDetailView&TermToSearch=27327&ordinalpos=1&itool=EntrezSystem2.PEntrez.Gene.Gene_ResultsPanel.Gene_RVDocSum target = _blank >TNRC6A</a></td><td>27327</td><td><a href = http://www.ncbi.nlm.nih.gov/sites/entrez?db=pubmed&cmd=search&term=19716330 target = _blank>19716330</a></td></tr><tr><td><a href = http://www.mirbase.org/cgi-bin/mirna_entry.pl?acc=MI0000433 target = _blank >hsa-let-7g*</a></td><td>hsa-let-7g</td><td>3</td><td><a href = http://www.ncbi.nlm.nih.gov/sites/entrez?Db=gene&Cmd=ShowDetailView&TermToSearch=6657&ordinalpos=1&itool=EntrezSystem2.PEntrez.Gene.Gene_ResultsPanel.Gene_RVDocSum target = _blank >SOX2</a></td><td>6657</td><td><a href = http://www.ncbi.nlm.nih.gov/sites/entrez?db=pubmed&cmd=search&term=20179095 target = _blank>20179095</a></td></tr><tr><td><a href = http://www.mirbase.org/cgi-bin/mirna_entry.pl?acc=MI0000433 target = _blank >hsa-let-7g*</a></td><td>hsa-let-7g</td><td>3</td><td><a href = http://www.ncbi.nlm.nih.gov/sites/entrez?Db=gene&Cmd=ShowDetailView&TermToSearch=389421&ordinalpos=1&itool=EntrezSystem2.PEntrez.Gene.Gene_ResultsPanel.Gene_RVDocSum target = _blank >LIN28B</a></td><td>389421</td><td><a href = http://www.ncbi.nlm.nih.gov/sites/entrez?db=pubmed&cmd=search&term=20639884 target = _blank>20639884</a></td></tr><tr><td><a href = http://www.mirbase.org/cgi-bin/mirna_entry.pl?acc=MI0000433 target = _blank >hsa-let-7g*</a></td><td>hsa-let-7g</td><td>3</td><td><a href = http://www.ncbi.nlm.nih.gov/sites/entrez?Db=gene&Cmd=ShowDetailView&TermToSearch=11319&ordinalpos=1&itool=EntrezSystem2.PEntrez.Gene.Gene_ResultsPanel.Gene_RVDocSum target = _blank >ECD</a></td><td>11319</td><td><a href = http://www.ncbi.nlm.nih.gov/sites/entrez?db=pubmed&cmd=search&term=12812784 target = _blank>12812784</a></td></tr><tr><td><a href = http://www.mirbase.org/cgi-bin/mirna_entry.pl?acc=MI0000433 target = _blank >hsa-let-7g*</a></td><td>hsa-let-7g</td><td>3</td><td><a href = http://www.ncbi.nlm.nih.gov/sites/entrez?Db=gene&Cmd=ShowDetailView&TermToSearch=993&ordinalpos=1&itool=EntrezSystem2.PEntrez.Gene.Gene_ResultsPanel.Gene_RVDocSum target = _blank >CDC25A</a></td><td>993</td><td><a href = http://www.ncbi.nlm.nih.gov/sites/entrez?db=pubmed&cmd=search&term=17699775 target = _blank>17699775</a></td></tr><tr><td><a href = http://www.mirbase.org/cgi-bin/mirna_entry.pl?acc=MI0000433 target = _blank >hsa-let-7g*</a></td><td>hsa-let-7g</td><td>3</td><td><a href = http://www.ncbi.nlm.nih.gov/sites/entrez?Db=gene&Cmd=ShowDetailView&TermToSearch=8091&ordinalpos=1&itool=EntrezSystem2.PEntrez.Gene.Gene_ResultsPanel.Gene_RVDocSum target = _blank >HMGA2</a></td><td>8091</td><td><a href = http://www.ncbi.nlm.nih.gov/sites/entrez?db=pubmed&cmd=search&term=18758960 target = _blank>18758960</a></td></tr><tr><td><a href = http://www.mirbase.org/cgi-bin/mirna_entry.pl?acc=MI0000433 target = _blank >hsa-let-7g*</a></td><td>hsa-let-7g</td><td>3</td><td><a href = http://www.ncbi.nlm.nih.gov/sites/entrez?Db=gene&Cmd=ShowDetailView&TermToSearch=6723&ordinalpos=1&itool=EntrezSystem2.PEntrez.Gene.Gene_ResultsPanel.Gene_RVDocSum target = _blank >SRM</a></td><td>6723</td><td><a href = http://www.ncbi.nlm.nih.gov/sites/entrez?db=pubmed&cmd=search&term=20835247 target = _blank>20835247</a></td></tr><tr><td><a href = http://www.mirbase.org/cgi-bin/mirna_entry.pl?acc=MI0000433 target = _blank >hsa-let-7g*</a></td><td>hsa-let-7g</td><td>3</td><td><a href = http://www.ncbi.nlm.nih.gov/sites/entrez?Db=gene&Cmd=ShowDetailView&TermToSearch=4609&ordinalpos=1&itool=EntrezSystem2.PEntrez.Gene.Gene_ResultsPanel.Gene_RVDocSum target = _blank >MYC</a></td><td>4609</td><td><a href = http://www.ncbi.nlm.nih.gov/sites/entrez?db=pubmed&cmd=search&term=21373758 target = _blank>21373758</a></td></tr><tr><td><a href = http://www.mirbase.org/cgi-bin/mirna_entry.pl?acc=MI0000433 target = _blank >hsa-let-7g*</a></td><td>hsa-let-7g</td><td>3</td><td><a href = http://www.ncbi.nlm.nih.gov/sites/entrez?Db=gene&Cmd=ShowDetailView&TermToSearch=389421&ordinalpos=1&itool=EntrezSystem2.PEntrez.Gene.Gene_ResultsPanel.Gene_RVDocSum target = _blank >LIN28B</a></td><td>389421</td><td><a href = http://www.ncbi.nlm.nih.gov/sites/entrez?db=pubmed&cmd=search&term=22713243 target = _blank>22713243</a></td></tr><tr><td><a href = http://www.mirbase.org/cgi-bin/mirna_entry.pl?acc=MI0000433 target = _blank >hsa-let-7g*</a></td><td>hsa-let-7g</td><td>3</td><td><a href = http://www.ncbi.nlm.nih.gov/sites/entrez?Db=gene&Cmd=ShowDetailView&TermToSearch=8091&ordinalpos=1&itool=EntrezSystem2.PEntrez.Gene.Gene_ResultsPanel.Gene_RVDocSum target = _blank >HMGA2</a></td><td>8091</td><td><a href = http://www.ncbi.nlm.nih.gov/sites/entrez?db=pubmed&cmd=search&term=19136928 target = _blank>19136928</a></td></tr><tr><td><a href = http://www.mirbase.org/cgi-bin/mirna_entry.pl?acc=MI0000433 target = _blank >hsa-let-7g*</a></td><td>hsa-let-7g</td><td>3</td><td><a href = http://www.ncbi.nlm.nih.gov/sites/entrez?Db=gene&Cmd=ShowDetailView&TermToSearch=23405&ordinalpos=1&itool=EntrezSystem2.PEntrez.Gene.Gene_ResultsPanel.Gene_RVDocSum target = _blank >DICER1</a></td><td>23405</td><td><a href = http://www.ncbi.nlm.nih.gov/sites/entrez?db=pubmed&cmd=search&term=19571573 target = _blank>19571573</a></td></tr><tr><td><a href = http://www.mirbase.org/cgi-bin/mirna_entry.pl?acc=MI0000433 target = _blank >hsa-let-7g*</a></td><td>hsa-let-7g</td><td>3</td><td><a href = http://www.ncbi.nlm.nih.gov/sites/entrez?Db=gene&Cmd=ShowDetailView&TermToSearch=1026&ordinalpos=1&itool=EntrezSystem2.PEntrez.Gene.Gene_ResultsPanel.Gene_RVDocSum target = _blank >CDKN1A</a></td><td>1026</td><td><a href = http://www.ncbi.nlm.nih.gov/sites/entrez?db=pubmed&cmd=search&term=19956384 target = _blank>19956384</a></td></tr><tr><td><a href = http://www.mirbase.org/cgi-bin/mirna_entry.pl?acc=MI0000433 target = _blank >hsa-let-7g*</a></td><td>hsa-let-7g</td><td>3</td><td><a href = http://www.ncbi.nlm.nih.gov/sites/entrez?Db=gene&Cmd=ShowDetailView&TermToSearch=6774&ordinalpos=1&itool=EntrezSystem2.PEntrez.Gene.Gene_ResultsPanel.Gene_RVDocSum target = _blank >STAT3</a></td><td>6774</td><td><a href = http://www.ncbi.nlm.nih.gov/sites/entrez?db=pubmed&cmd=search&term=20447714 target = _blank>20447714</a></td></tr><tr><td><a href = http://www.mirbase.org/cgi-bin/mirna_entry.pl?acc=MI0000433 target = _blank >hsa-let-7g*</a></td><td>hsa-let-7g</td><td>3</td><td><a href = http://www.ncbi.nlm.nih.gov/sites/entrez?Db=gene&Cmd=ShowDetailView&TermToSearch=54487&ordinalpos=1&itool=EntrezSystem2.PEntrez.Gene.Gene_ResultsPanel.Gene_RVDocSum target = _blank >DGCR8</a></td><td>54487</td><td><a href = http://www.ncbi.nlm.nih.gov/sites/entrez?db=pubmed&cmd=search&term=16906129 target = _blank>16906129</a></td></tr><tr><td><a href = http://www.mirbase.org/cgi-bin/mirna_entry.pl?acc=MI0000433 target = _blank >hsa-let-7g*</a></td><td>hsa-let-7g</td><td>3</td><td><a href = http://www.ncbi.nlm.nih.gov/sites/entrez?Db=gene&Cmd=ShowDetailView&TermToSearch=2322&ordinalpos=1&itool=EntrezSystem2.PEntrez.Gene.Gene_ResultsPanel.Gene_RVDocSum target = _blank >FLT3</a></td><td>2322</td><td><a href = http://www.ncbi.nlm.nih.gov/sites/entrez?db=pubmed&cmd=search&term=18308931 target = _blank>18308931</a></td></tr><tr><td><a href = http://www.mirbase.org/cgi-bin/mirna_entry.pl?acc=MI0000433 target = _blank >hsa-let-7g*</a></td><td>hsa-let-7g</td><td>3</td><td><a href = http://www.ncbi.nlm.nih.gov/sites/entrez?Db=gene&Cmd=ShowDetailView&TermToSearch=10575&ordinalpos=1&itool=EntrezSystem2.PEntrez.Gene.Gene_ResultsPanel.Gene_RVDocSum target = _blank >CCT4</a></td><td>10575</td><td><a href = http://www.ncbi.nlm.nih.gov/sites/entrez?db=pubmed&cmd=search&term=21293479 target = _blank>21293479</a></td></tr><tr><td><a href = http://www.mirbase.org/cgi-bin/mirna_entry.pl?acc=MI0000433 target = _blank >hsa-let-7g*</a></td><td>hsa-let-7g</td><td>3</td><td><a href = http://www.ncbi.nlm.nih.gov/sites/entrez?Db=gene&Cmd=ShowDetailView&TermToSearch=389421&ordinalpos=1&itool=EntrezSystem2.PEntrez.Gene.Gene_ResultsPanel.Gene_RVDocSum target = _blank >LIN28B</a></td><td>389421</td><td><a href = http://www.ncbi.nlm.nih.gov/sites/entrez?db=pubmed&cmd=search&term=22081076 target = _blank>22081076</a></td></tr><tr><td><a href = http://www.mirbase.org/cgi-bin/mirna_entry.pl?acc=MI0000433 target = _blank >hsa-let-7g*</a></td><td>hsa-let-7g</td><td>3</td><td><a href = http://www.ncbi.nlm.nih.gov/sites/entrez?Db=gene&Cmd=ShowDetailView&TermToSearch=389421&ordinalpos=1&itool=EntrezSystem2.PEntrez.Gene.Gene_ResultsPanel.Gene_RVDocSum target = _blank >LIN28B</a></td><td>389421</td><td><a href = http://www.ncbi.nlm.nih.gov/sites/entrez?db=pubmed&cmd=search&term=23129384 target = _blank>23129384</a></td></tr><tr><td><a href = http://www.mirbase.org/cgi-bin/mirna_entry.pl?acc=MI0000433 target = _blank >hsa-let-7g*</a></td><td>hsa-let-7g</td><td>3</td><td><a href = http://www.ncbi.nlm.nih.gov/sites/entrez?Db=gene&Cmd=ShowDetailView&TermToSearch=23600&ordinalpos=1&itool=EntrezSystem2.PEntrez.Gene.Gene_ResultsPanel.Gene_RVDocSum target = _blank >AMACR</a></td><td>23600</td><td><a href = http://www.ncbi.nlm.nih.gov/sites/entrez?db=pubmed&cmd=search&term=19431195 target = _blank>19431195</a></td></tr><tr><td><a href = http://www.mirbase.org/cgi-bin/mirna_entry.pl?acc=MI0000433 target = _blank >hsa-let-7g*</a></td><td>hsa-let-7g</td><td>3</td><td><a href = http://www.ncbi.nlm.nih.gov/sites/entrez?Db=gene&Cmd=ShowDetailView&TermToSearch=27327&ordinalpos=1&itool=EntrezSystem2.PEntrez.Gene.Gene_ResultsPanel.Gene_RVDocSum target = _blank >TNRC6A</a></td><td>27327</td><td><a href = http://www.ncbi.nlm.nih.gov/sites/entrez?db=pubmed&cmd=search&term=19838187 target = _blank>19838187</a></td></tr><tr><td><a href = http://www.mirbase.org/cgi-bin/mirna_entry.pl?acc=MI0000433 target = _blank >hsa-let-7g*</a></td><td>hsa-let-7g</td><td>3</td><td><a href = http://www.ncbi.nlm.nih.gov/sites/entrez?Db=gene&Cmd=ShowDetailView&TermToSearch=8626&ordinalpos=1&itool=EntrezSystem2.PEntrez.Gene.Gene_ResultsPanel.Gene_RVDocSum target = _blank >TP63</a></td><td>8626</td><td><a href = http://www.ncbi.nlm.nih.gov/sites/entrez?db=pubmed&cmd=search&term=20216554 target = _blank>20216554</a></td></tr><tr><td><a href = http://www.mirbase.org/cgi-bin/mirna_entry.pl?acc=MI0000433 target = _blank >hsa-let-7g*</a></td><td>hsa-let-7g</td><td>3</td><td><a href = http://www.ncbi.nlm.nih.gov/sites/entrez?Db=gene&Cmd=ShowDetailView&TermToSearch=3845&ordinalpos=1&itool=EntrezSystem2.PEntrez.Gene.Gene_ResultsPanel.Gene_RVDocSum target = _blank >KRAS</a></td><td>3845</td><td><a href = http://www.ncbi.nlm.nih.gov/sites/entrez?db=pubmed&cmd=search&term=20676756 target = _blank>20676756</a></td></tr><tr><td><a href = http://www.mirbase.org/cgi-bin/mirna_entry.pl?acc=MI0000433 target = _blank >hsa-let-7g*</a></td><td>hsa-let-7g</td><td>3</td><td><a href = http://www.ncbi.nlm.nih.gov/sites/entrez?Db=gene&Cmd=ShowDetailView&TermToSearch=1351&ordinalpos=1&itool=EntrezSystem2.PEntrez.Gene.Gene_ResultsPanel.Gene_RVDocSum target = _blank >COX8A</a></td><td>1351</td><td><a href = http://www.ncbi.nlm.nih.gov/sites/entrez?db=pubmed&cmd=search&term=15723655 target = _blank>15723655</a></td></tr><tr><td><a href = http://www.mirbase.org/cgi-bin/mirna_entry.pl?acc=MI0000433 target = _blank >hsa-let-7g*</a></td><td>hsa-let-7g</td><td>3</td><td><a href = http://www.ncbi.nlm.nih.gov/sites/entrez?Db=gene&Cmd=ShowDetailView&TermToSearch=1869&ordinalpos=1&itool=EntrezSystem2.PEntrez.Gene.Gene_ResultsPanel.Gene_RVDocSum target = _blank >E2F1</a></td><td>1869</td><td><a href = http://www.ncbi.nlm.nih.gov/sites/entrez?db=pubmed&cmd=search&term=17894887 target = _blank>17894887</a></td></tr><tr><td><a href = http://www.mirbase.org/cgi-bin/mirna_entry.pl?acc=MI0000433 target = _blank >hsa-let-7g*</a></td><td>hsa-let-7g</td><td>3</td><td><a href = http://www.ncbi.nlm.nih.gov/sites/entrez?Db=gene&Cmd=ShowDetailView&TermToSearch=1032&ordinalpos=1&itool=EntrezSystem2.PEntrez.Gene.Gene_ResultsPanel.Gene_RVDocSum target = _blank >CDKN2D</a></td><td>1032</td><td><a href = http://www.ncbi.nlm.nih.gov/sites/entrez?db=pubmed&cmd=search&term=18957199 target = _blank>18957199</a></td></tr><tr><td><a href = http://www.mirbase.org/cgi-bin/mirna_entry.pl?acc=MI0000433 target = _blank >hsa-let-7g*</a></td><td>hsa-let-7g</td><td>3</td><td><a href = http://www.ncbi.nlm.nih.gov/sites/entrez?Db=gene&Cmd=ShowDetailView&TermToSearch=216&ordinalpos=1&itool=EntrezSystem2.PEntrez.Gene.Gene_ResultsPanel.Gene_RVDocSum target = _blank >ALDH1A1</a></td><td>216</td><td><a href = http://www.ncbi.nlm.nih.gov/sites/entrez?db=pubmed&cmd=search&term=21045151 target = _blank>21045151</a></td></tr><tr><td><a href = http://www.mirbase.org/cgi-bin/mirna_entry.pl?acc=MI0000433 target = _blank >hsa-let-7g*</a></td><td>hsa-let-7g</td><td>3</td><td><a href = http://www.ncbi.nlm.nih.gov/sites/entrez?Db=gene&Cmd=ShowDetailView&TermToSearch=7157&ordinalpos=1&itool=EntrezSystem2.PEntrez.Gene.Gene_ResultsPanel.Gene_RVDocSum target = _blank >TP53</a></td><td>7157</td><td><a href = http://www.ncbi.nlm.nih.gov/sites/entrez?db=pubmed&cmd=search&term=21420029 target = _blank>21420029</a></td></tr><tr><td><a href = http://www.mirbase.org/cgi-bin/mirna_entry.pl?acc=MI0000433 target = _blank >hsa-let-7g*</a></td><td>hsa-let-7g</td><td>3</td><td><a href = http://www.ncbi.nlm.nih.gov/sites/entrez?Db=gene&Cmd=ShowDetailView&TermToSearch=8445&ordinalpos=1&itool=EntrezSystem2.PEntrez.Gene.Gene_ResultsPanel.Gene_RVDocSum target = _blank >DYRK2</a></td><td>8445</td><td><a href = http://www.ncbi.nlm.nih.gov/sites/entrez?db=pubmed&cmd=search&term=22894925 target = _blank>22894925</a></td></tr><tr><td><a href = http://www.mirbase.org/cgi-bin/mirna_entry.pl?acc=MI0000433 target = _blank >hsa-let-7g*</a></td><td>hsa-let-7g</td><td>3</td><td><a href = http://www.ncbi.nlm.nih.gov/sites/entrez?Db=gene&Cmd=ShowDetailView&TermToSearch=22954&ordinalpos=1&itool=EntrezSystem2.PEntrez.Gene.Gene_ResultsPanel.Gene_RVDocSum target = _blank >TRIM32</a></td><td>22954</td><td><a href = http://www.ncbi.nlm.nih.gov/sites/entrez?db=pubmed&cmd=search&term=19269368 target = _blank>19269368</a></td></tr><tr><td><a href = http://www.mirbase.org/cgi-bin/mirna_entry.pl?acc=MI0000433 target = _blank >hsa-let-7g*</a></td><td>hsa-let-7g</td><td>3</td><td><a href = http://www.ncbi.nlm.nih.gov/sites/entrez?Db=gene&Cmd=ShowDetailView&TermToSearch=8091&ordinalpos=1&itool=EntrezSystem2.PEntrez.Gene.Gene_ResultsPanel.Gene_RVDocSum target = _blank >HMGA2</a></td><td>8091</td><td><a href = http://www.ncbi.nlm.nih.gov/sites/entrez?db=pubmed&cmd=search&term=19602040 target = _blank>19602040</a></td></tr><tr><td><a href = http://www.mirbase.org/cgi-bin/mirna_entry.pl?acc=MI0000433 target = _blank >hsa-let-7g*</a></td><td>hsa-let-7g</td><td>3</td><td><a href = http://www.ncbi.nlm.nih.gov/sites/entrez?Db=gene&Cmd=ShowDetailView&TermToSearch=79727&ordinalpos=1&itool=EntrezSystem2.PEntrez.Gene.Gene_ResultsPanel.Gene_RVDocSum target = _blank >LIN28</a></td><td>79727</td><td><a href = http://www.ncbi.nlm.nih.gov/sites/entrez?db=pubmed&cmd=search&term=20042474 target = _blank>20042474</a></td></tr><tr><td><a href = http://www.mirbase.org/cgi-bin/mirna_entry.pl?acc=MI0000433 target = _blank >hsa-let-7g*</a></td><td>hsa-let-7g</td><td>3</td><td><a href = http://www.ncbi.nlm.nih.gov/sites/entrez?Db=gene&Cmd=ShowDetailView&TermToSearch=1154&ordinalpos=1&itool=EntrezSystem2.PEntrez.Gene.Gene_ResultsPanel.Gene_RVDocSum target = _blank >CISH</a></td><td>1154</td><td><a href = http://www.ncbi.nlm.nih.gov/sites/entrez?db=pubmed&cmd=search&term=20486857 target = _blank>20486857</a></td></tr><tr><td><a href = http://www.mirbase.org/cgi-bin/mirna_entry.pl?acc=MI0000433 target = _blank >hsa-let-7g*</a></td><td>hsa-let-7g</td><td>3</td><td><a href = http://www.ncbi.nlm.nih.gov/sites/entrez?Db=gene&Cmd=ShowDetailView&TermToSearch=8091&ordinalpos=1&itool=EntrezSystem2.PEntrez.Gene.Gene_ResultsPanel.Gene_RVDocSum target = _blank >HMGA2</a></td><td>8091</td><td><a href = http://www.ncbi.nlm.nih.gov/sites/entrez?db=pubmed&cmd=search&term=17243163 target = _blank>17243163</a></td></tr><tr><td><a href = http://www.mirbase.org/cgi-bin/mirna_entry.pl?acc=MI0000433 target = _blank >hsa-let-7g*</a></td><td>hsa-let-7g</td><td>3</td><td><a href = http://www.ncbi.nlm.nih.gov/sites/entrez?Db=gene&Cmd=ShowDetailView&TermToSearch=595&ordinalpos=1&itool=EntrezSystem2.PEntrez.Gene.Gene_ResultsPanel.Gene_RVDocSum target = _blank >CCND1</a></td><td>595</td><td><a href = http://www.ncbi.nlm.nih.gov/sites/entrez?db=pubmed&cmd=search&term=18379589 target = _blank>18379589</a></td></tr><tr><td><a href = http://www.mirbase.org/cgi-bin/mirna_entry.pl?acc=MI0000433 target = _blank >hsa-let-7g*</a></td><td>hsa-let-7g</td><td>3</td><td><a href = http://www.ncbi.nlm.nih.gov/sites/entrez?Db=gene&Cmd=ShowDetailView&TermToSearch=1656&ordinalpos=1&itool=EntrezSystem2.PEntrez.Gene.Gene_ResultsPanel.Gene_RVDocSum target = _blank >DDX6</a></td><td>1656</td><td><a href = http://www.ncbi.nlm.nih.gov/sites/entrez?db=pubmed&cmd=search&term=19710908 target = _blank>19710908</a></td></tr><tr><td><a href = http://www.mirbase.org/cgi-bin/mirna_entry.pl?acc=MI0000433 target = _blank >hsa-let-7g*</a></td><td>hsa-let-7g</td><td>3</td><td><a href = http://www.ncbi.nlm.nih.gov/sites/entrez?Db=gene&Cmd=ShowDetailView&TermToSearch=113251&ordinalpos=1&itool=EntrezSystem2.PEntrez.Gene.Gene_ResultsPanel.Gene_RVDocSum target = _blank >LARP4</a></td><td>113251</td><td><a href = http://www.ncbi.nlm.nih.gov/sites/entrez?db=pubmed&cmd=search&term=20144220 target = _blank>20144220</a></td></tr><tr><td><a href = http://www.mirbase.org/cgi-bin/mirna_entry.pl?acc=MI0000433 target = _blank >hsa-let-7g*</a></td><td>hsa-let-7g</td><td>3</td><td><a href = http://www.ncbi.nlm.nih.gov/sites/entrez?Db=gene&Cmd=ShowDetailView&TermToSearch=79727&ordinalpos=1&itool=EntrezSystem2.PEntrez.Gene.Gene_ResultsPanel.Gene_RVDocSum target = _blank >LIN28</a></td><td>79727</td><td><a href = http://www.ncbi.nlm.nih.gov/sites/entrez?db=pubmed&cmd=search&term=20619222 target = _blank>20619222</a></td></tr><tr><td><a href = http://www.mirbase.org/cgi-bin/mirna_entry.pl?acc=MI0000433 target = _blank >hsa-let-7g*</a></td><td>hsa-let-7g</td><td>3</td><td><a href = http://www.ncbi.nlm.nih.gov/sites/entrez?Db=gene&Cmd=ShowDetailView&TermToSearch=29102&ordinalpos=1&itool=EntrezSystem2.PEntrez.Gene.Gene_ResultsPanel.Gene_RVDocSum target = _blank >RNASEN</a></td><td>29102</td><td><a href = http://www.ncbi.nlm.nih.gov/sites/entrez?db=pubmed&cmd=search&term=17540974 target = _blank>17540974</a></td></tr><tr><td><a href = http://www.mirbase.org/cgi-bin/mirna_entry.pl?acc=MI0000433 target = _blank >hsa-let-7g*</a></td><td>hsa-let-7g</td><td>3</td><td><a href = http://www.ncbi.nlm.nih.gov/sites/entrez?Db=gene&Cmd=ShowDetailView&TermToSearch=4863&ordinalpos=1&itool=EntrezSystem2.PEntrez.Gene.Gene_ResultsPanel.Gene_RVDocSum target = _blank >NPAT</a></td><td>4863</td><td><a href = http://www.ncbi.nlm.nih.gov/sites/entrez?db=pubmed&cmd=search&term=18614752 target = _blank>18614752</a></td></tr><tr><td><a href = http://www.mirbase.org/cgi-bin/mirna_entry.pl?acc=MI0000433 target = _blank >hsa-let-7g*</a></td><td>hsa-let-7g</td><td>3</td><td><a href = http://www.ncbi.nlm.nih.gov/sites/entrez?Db=gene&Cmd=ShowDetailView&TermToSearch=2821&ordinalpos=1&itool=EntrezSystem2.PEntrez.Gene.Gene_ResultsPanel.Gene_RVDocSum target = _blank >GPI</a></td><td>2821</td><td><a href = http://www.ncbi.nlm.nih.gov/sites/entrez?db=pubmed&cmd=search&term=21352471 target = _blank>21352471</a></td></tr><tr><td><a href = http://www.mirbase.org/cgi-bin/mirna_entry.pl?acc=MI0000433 target = _blank >hsa-let-7g*</a></td><td>hsa-let-7g</td><td>3</td><td><a href = http://www.ncbi.nlm.nih.gov/sites/entrez?Db=gene&Cmd=ShowDetailView&TermToSearch=79727&ordinalpos=1&itool=EntrezSystem2.PEntrez.Gene.Gene_ResultsPanel.Gene_RVDocSum target = _blank >LIN28</a></td><td>79727</td><td><a href = http://www.ncbi.nlm.nih.gov/sites/entrez?db=pubmed&cmd=search&term=22296229 target = _blank>22296229</a></td></tr><tr><td><a href = http://www.mirbase.org/cgi-bin/mirna_entry.pl?acc=MI0000433 target = _blank >hsa-let-7g*</a></td><td>hsa-let-7g</td><td>3</td><td><a href = http://www.ncbi.nlm.nih.gov/sites/entrez?Db=gene&Cmd=ShowDetailView&TermToSearch=3845&ordinalpos=1&itool=EntrezSystem2.PEntrez.Gene.Gene_ResultsPanel.Gene_RVDocSum target = _blank >KRAS</a></td><td>3845</td><td><a href = http://www.ncbi.nlm.nih.gov/sites/entrez?db=pubmed&cmd=search&term=23324806 target = _blank>23324806</a></td></tr><tr><td><a href = http://www.mirbase.org/cgi-bin/mirna_entry.pl?acc=MI0000433 target = _blank >hsa-let-7g*</a></td><td>hsa-let-7g</td><td>3</td><td><a href = http://www.ncbi.nlm.nih.gov/sites/entrez?Db=gene&Cmd=ShowDetailView&TermToSearch=79727&ordinalpos=1&itool=EntrezSystem2.PEntrez.Gene.Gene_ResultsPanel.Gene_RVDocSum target = _blank >LIN28</a></td><td>79727</td><td><a href = http://www.ncbi.nlm.nih.gov/sites/entrez?db=pubmed&cmd=search&term=19492978 target = _blank>19492978</a></td></tr><tr><td><a href = http://www.mirbase.org/cgi-bin/mirna_entry.pl?acc=MI0000433 target = _blank >hsa-let-7g*</a></td><td>hsa-let-7g</td><td>3</td><td><a href = http://www.ncbi.nlm.nih.gov/sites/entrez?Db=gene&Cmd=ShowDetailView&TermToSearch=79727&ordinalpos=1&itool=EntrezSystem2.PEntrez.Gene.Gene_ResultsPanel.Gene_RVDocSum target = _blank >LIN28</a></td><td>79727</td><td><a href = http://www.ncbi.nlm.nih.gov/sites/entrez?db=pubmed&cmd=search&term=19878981 target = _blank>19878981</a></td></tr><tr><td><a href = http://www.mirbase.org/cgi-bin/mirna_entry.pl?acc=MI0000433 target = _blank >hsa-let-7g*</a></td><td>hsa-let-7g</td><td>3</td><td><a href = http://www.ncbi.nlm.nih.gov/sites/entrez?Db=gene&Cmd=ShowDetailView&TermToSearch=598&ordinalpos=1&itool=EntrezSystem2.PEntrez.Gene.Gene_ResultsPanel.Gene_RVDocSum target = _blank >BCL2L1</a></td><td>598</td><td><a href = http://www.ncbi.nlm.nih.gov/sites/entrez?db=pubmed&cmd=search&term=20347499 target = _blank>20347499</a></td></tr><tr><td><a href = http://www.mirbase.org/cgi-bin/mirna_entry.pl?acc=MI0000433 target = _blank >hsa-let-7g*</a></td><td>hsa-let-7g</td><td>3</td><td><a href = http://www.ncbi.nlm.nih.gov/sites/entrez?Db=gene&Cmd=ShowDetailView&TermToSearch=1656&ordinalpos=1&itool=EntrezSystem2.PEntrez.Gene.Gene_ResultsPanel.Gene_RVDocSum target = _blank >DDX6</a></td><td>1656</td><td><a href = http://www.ncbi.nlm.nih.gov/sites/entrez?db=pubmed&cmd=search&term=16756390 target = _blank>16756390</a></td></tr><tr><td><a href = http://www.mirbase.org/cgi-bin/mirna_entry.pl?acc=MI0000433 target = _blank >hsa-let-7g*</a></td><td>hsa-let-7g</td><td>3</td><td><a href = http://www.ncbi.nlm.nih.gov/sites/entrez?Db=gene&Cmd=ShowDetailView&TermToSearch=3815&ordinalpos=1&itool=EntrezSystem2.PEntrez.Gene.Gene_ResultsPanel.Gene_RVDocSum target = _blank >KIT</a></td><td>3815</td><td><a href = http://www.ncbi.nlm.nih.gov/sites/entrez?db=pubmed&cmd=search&term=18068232 target = _blank>18068232</a></td></tr><tr><td><a href = http://www.mirbase.org/cgi-bin/mirna_entry.pl?acc=MI0000433 target = _blank >hsa-let-7g*</a></td><td>hsa-let-7g</td><td>3</td><td><a href = http://www.ncbi.nlm.nih.gov/sites/entrez?Db=gene&Cmd=ShowDetailView&TermToSearch=4843&ordinalpos=1&itool=EntrezSystem2.PEntrez.Gene.Gene_ResultsPanel.Gene_RVDocSum target = _blank >NOS2A</a></td><td>4843</td><td><a href = http://www.ncbi.nlm.nih.gov/sites/entrez?db=pubmed&cmd=search&term=21085987 target = _blank>21085987</a></td></tr><tr><td><a href = http://www.mirbase.org/cgi-bin/mirna_entry.pl?acc=MI0000433 target = _blank >hsa-let-7g*</a></td><td>hsa-let-7g</td><td>3</td><td><a href = http://www.ncbi.nlm.nih.gov/sites/entrez?Db=gene&Cmd=ShowDetailView&TermToSearch=1822&ordinalpos=1&itool=EntrezSystem2.PEntrez.Gene.Gene_ResultsPanel.Gene_RVDocSum target = _blank >ATN1</a></td><td>1822</td><td><a href = http://www.ncbi.nlm.nih.gov/sites/entrez?db=pubmed&cmd=search&term=21571355 target = _blank>21571355</a></td></tr><tr><td><a href = http://www.mirbase.org/cgi-bin/mirna_entry.pl?acc=MI0000433 target = _blank >hsa-let-7g*</a></td><td>hsa-let-7g</td><td>3</td><td><a href = http://www.ncbi.nlm.nih.gov/sites/entrez?Db=gene&Cmd=ShowDetailView&TermToSearch=64852&ordinalpos=1&itool=EntrezSystem2.PEntrez.Gene.Gene_ResultsPanel.Gene_RVDocSum target = _blank >TUT1</a></td><td>64852</td><td><a href = http://www.ncbi.nlm.nih.gov/sites/entrez?db=pubmed&cmd=search&term=22898984 target = _blank>22898984</a></td></tr><tr><td><a href = http://www.mirbase.org/cgi-bin/mirna_entry.pl?acc=MI0000433 target = _blank >hsa-let-7g*</a></td><td>hsa-let-7g</td><td>3</td><td><a href = http://www.ncbi.nlm.nih.gov/sites/entrez?Db=gene&Cmd=ShowDetailView&TermToSearch=56998&ordinalpos=1&itool=EntrezSystem2.PEntrez.Gene.Gene_ResultsPanel.Gene_RVDocSum target = _blank >CTNNBIP1</a></td><td>56998</td><td><a href = http://www.ncbi.nlm.nih.gov/sites/entrez?db=pubmed&cmd=search&term=19342382 target = _blank>19342382</a></td></tr><tr><td><a href = http://www.mirbase.org/cgi-bin/mirna_entry.pl?acc=MI0000433 target = _blank >hsa-let-7g*</a></td><td>hsa-let-7g</td><td>3</td><td><a href = http://www.ncbi.nlm.nih.gov/sites/entrez?Db=gene&Cmd=ShowDetailView&TermToSearch=5519&ordinalpos=1&itool=EntrezSystem2.PEntrez.Gene.Gene_ResultsPanel.Gene_RVDocSum target = _blank >PPP2R1B</a></td><td>5519</td><td><a href = http://www.ncbi.nlm.nih.gov/sites/entrez?db=pubmed&cmd=search&term=21248297 target = _blank>21248297</a></td></tr><tr><td><a href = http://www.mirbase.org/cgi-bin/mirna_entry.pl?acc=MI0000433 target = _blank >hsa-let-7g*</a></td><td>hsa-let-7g</td><td>3</td><td><a href = http://www.ncbi.nlm.nih.gov/sites/entrez?Db=gene&Cmd=ShowDetailView&TermToSearch=2885&ordinalpos=1&itool=EntrezSystem2.PEntrez.Gene.Gene_ResultsPanel.Gene_RVDocSum target = _blank >GRB2</a></td><td>2885</td><td><a href = http://www.ncbi.nlm.nih.gov/sites/entrez?db=pubmed&cmd=search&term=21868760 target = _blank>21868760</a></td></tr><tr><td><a href = http://www.mirbase.org/cgi-bin/mirna_entry.pl?acc=MI0000433 target = _blank >hsa-let-7g*</a></td><td>hsa-let-7g</td><td>3</td><td><a href = http://www.ncbi.nlm.nih.gov/sites/entrez?Db=gene&Cmd=ShowDetailView&TermToSearch=8091&ordinalpos=1&itool=EntrezSystem2.PEntrez.Gene.Gene_ResultsPanel.Gene_RVDocSum target = _blank >HMGA2</a></td><td>8091</td><td><a href = http://www.ncbi.nlm.nih.gov/sites/entrez?db=pubmed&cmd=search&term=23073586 target = _blank>23073586</a></td></tr><tr><td><a href = http://www.mirbase.org/cgi-bin/mirna_entry.pl?acc=MI0000433 target = _blank >hsa-let-7g*</a></td><td>hsa-let-7g</td><td>3</td><td><a href = http://www.ncbi.nlm.nih.gov/sites/entrez?Db=gene&Cmd=ShowDetailView&TermToSearch=84305&ordinalpos=1&itool=EntrezSystem2.PEntrez.Gene.Gene_ResultsPanel.Gene_RVDocSum target = _blank >WIBG</a></td><td>84305</td><td><a href = http://www.ncbi.nlm.nih.gov/sites/entrez?db=pubmed&cmd=search&term=19342589 target = _blank>19342589</a></td></tr><tr><td><a href = http://www.mirbase.org/cgi-bin/mirna_entry.pl?acc=MI0000433 target = _blank >hsa-let-7g*</a></td><td>hsa-let-7g</td><td>3</td><td><a href = http://www.ncbi.nlm.nih.gov/sites/entrez?Db=gene&Cmd=ShowDetailView&TermToSearch=59342&ordinalpos=1&itool=EntrezSystem2.PEntrez.Gene.Gene_ResultsPanel.Gene_RVDocSum target = _blank >SCPEP1</a></td><td>59342</td><td><a href = http://www.ncbi.nlm.nih.gov/sites/entrez?db=pubmed&cmd=search&term=19716330 target = _blank>19716330</a></td></tr><tr><td><a href = http://www.mirbase.org/cgi-bin/mirna_entry.pl?acc=MI0000433 target = _blank >hsa-let-7g*</a></td><td>hsa-let-7g</td><td>3</td><td><a href = http://www.ncbi.nlm.nih.gov/sites/entrez?Db=gene&Cmd=ShowDetailView&TermToSearch=79727&ordinalpos=1&itool=EntrezSystem2.PEntrez.Gene.Gene_ResultsPanel.Gene_RVDocSum target = _blank >LIN28</a></td><td>79727</td><td><a href = http://www.ncbi.nlm.nih.gov/sites/entrez?db=pubmed&cmd=search&term=20179095 target = _blank>20179095</a></td></tr><tr><td><a href = http://www.mirbase.org/cgi-bin/mirna_entry.pl?acc=MI0000433 target = _blank >hsa-let-7g*</a></td><td>hsa-let-7g</td><td>3</td><td><a href = http://www.ncbi.nlm.nih.gov/sites/entrez?Db=gene&Cmd=ShowDetailView&TermToSearch=79727&ordinalpos=1&itool=EntrezSystem2.PEntrez.Gene.Gene_ResultsPanel.Gene_RVDocSum target = _blank >LIN28</a></td><td>79727</td><td><a href = http://www.ncbi.nlm.nih.gov/sites/entrez?db=pubmed&cmd=search&term=20639884 target = _blank>20639884</a></td></tr><tr><td><a href = http://www.mirbase.org/cgi-bin/mirna_entry.pl?acc=MI0000433 target = _blank >hsa-let-7g*</a></td><td>hsa-let-7g</td><td>3</td><td><a href = http://www.ncbi.nlm.nih.gov/sites/entrez?Db=gene&Cmd=ShowDetailView&TermToSearch=11181&ordinalpos=1&itool=EntrezSystem2.PEntrez.Gene.Gene_ResultsPanel.Gene_RVDocSum target = _blank >TREH</a></td><td>11181</td><td><a href = http://www.ncbi.nlm.nih.gov/sites/entrez?db=pubmed&cmd=search&term=12871707 target = _blank>12871707</a></td></tr><tr><td><a href = http://www.mirbase.org/cgi-bin/mirna_entry.pl?acc=MI0000433 target = _blank >hsa-let-7g*</a></td><td>hsa-let-7g</td><td>3</td><td><a href = http://www.ncbi.nlm.nih.gov/sites/entrez?Db=gene&Cmd=ShowDetailView&TermToSearch=10714&ordinalpos=1&itool=EntrezSystem2.PEntrez.Gene.Gene_ResultsPanel.Gene_RVDocSum target = _blank >POLD3</a></td><td>10714</td><td><a href = http://www.ncbi.nlm.nih.gov/sites/entrez?db=pubmed&cmd=search&term=17724023 target = _blank>17724023</a></td></tr><tr><td><a href = http://www.mirbase.org/cgi-bin/mirna_entry.pl?acc=MI0000433 target = _blank >hsa-let-7g*</a></td><td>hsa-let-7g</td><td>3</td><td><a href = http://www.ncbi.nlm.nih.gov/sites/entrez?Db=gene&Cmd=ShowDetailView&TermToSearch=1026&ordinalpos=1&itool=EntrezSystem2.PEntrez.Gene.Gene_ResultsPanel.Gene_RVDocSum target = _blank >CDKN1A</a></td><td>1026</td><td><a href = http://www.ncbi.nlm.nih.gov/sites/entrez?db=pubmed&cmd=search&term=18798260 target = _blank>18798260</a></td></tr><tr><td><a href = http://www.mirbase.org/cgi-bin/mirna_entry.pl?acc=MI0000433 target = _blank >hsa-let-7g*</a></td><td>hsa-let-7g</td><td>3</td><td><a href = http://www.ncbi.nlm.nih.gov/sites/entrez?Db=gene&Cmd=ShowDetailView&TermToSearch=1021&ordinalpos=1&itool=EntrezSystem2.PEntrez.Gene.Gene_ResultsPanel.Gene_RVDocSum target = _blank >CDK6</a></td><td>1021</td><td><a href = http://www.ncbi.nlm.nih.gov/sites/entrez?db=pubmed&cmd=search&term=20876843 target = _blank>20876843</a></td></tr><tr><td><a href = http://www.mirbase.org/cgi-bin/mirna_entry.pl?acc=MI0000433 target = _blank >hsa-let-7g*</a></td><td>hsa-let-7g</td><td>3</td><td><a href = http://www.ncbi.nlm.nih.gov/sites/entrez?Db=gene&Cmd=ShowDetailView&TermToSearch=4864&ordinalpos=1&itool=EntrezSystem2.PEntrez.Gene.Gene_ResultsPanel.Gene_RVDocSum target = _blank >NPC1</a></td><td>4864</td><td><a href = http://www.ncbi.nlm.nih.gov/sites/entrez?db=pubmed&cmd=search&term=21373758 target = _blank>21373758</a></td></tr><tr><td><a href = http://www.mirbase.org/cgi-bin/mirna_entry.pl?acc=MI0000433 target = _blank >hsa-let-7g*</a></td><td>hsa-let-7g</td><td>3</td><td><a href = http://www.ncbi.nlm.nih.gov/sites/entrez?Db=gene&Cmd=ShowDetailView&TermToSearch=79727&ordinalpos=1&itool=EntrezSystem2.PEntrez.Gene.Gene_ResultsPanel.Gene_RVDocSum target = _blank >LIN28</a></td><td>79727</td><td><a href = http://www.ncbi.nlm.nih.gov/sites/entrez?db=pubmed&cmd=search&term=22713243 target = _blank>22713243</a></td></tr><tr><td><a href = http://www.mirbase.org/cgi-bin/mirna_entry.pl?acc=MI0000433 target = _blank >hsa-let-7g*</a></td><td>hsa-let-7g</td><td>3</td><td><a href = http://www.ncbi.nlm.nih.gov/sites/entrez?Db=gene&Cmd=ShowDetailView&TermToSearch=5037&ordinalpos=1&itool=EntrezSystem2.PEntrez.Gene.Gene_ResultsPanel.Gene_RVDocSum target = _blank >PEBP1</a></td><td>5037</td><td><a href = http://www.ncbi.nlm.nih.gov/sites/entrez?db=pubmed&cmd=search&term=19153603 target = _blank>19153603</a></td></tr><tr><td><a href = http://www.mirbase.org/cgi-bin/mirna_entry.pl?acc=MI0000433 target = _blank >hsa-let-7g*</a></td><td>hsa-let-7g</td><td>3</td><td><a href = http://www.ncbi.nlm.nih.gov/sites/entrez?Db=gene&Cmd=ShowDetailView&TermToSearch=4609&ordinalpos=1&itool=EntrezSystem2.PEntrez.Gene.Gene_ResultsPanel.Gene_RVDocSum target = _blank >MYC</a></td><td>4609</td><td><a href = http://www.ncbi.nlm.nih.gov/sites/entrez?db=pubmed&cmd=search&term=19574298 target = _blank>19574298</a></td></tr><tr><td><a href = http://www.mirbase.org/cgi-bin/mirna_entry.pl?acc=MI0000433 target = _blank >hsa-let-7g*</a></td><td>hsa-let-7g</td><td>3</td><td><a href = http://www.ncbi.nlm.nih.gov/sites/entrez?Db=gene&Cmd=ShowDetailView&TermToSearch=4609&ordinalpos=1&itool=EntrezSystem2.PEntrez.Gene.Gene_ResultsPanel.Gene_RVDocSum target = _blank >MYC</a></td><td>4609</td><td><a href = http://www.ncbi.nlm.nih.gov/sites/entrez?db=pubmed&cmd=search&term=19956384 target = _blank>19956384</a></td></tr><tr><td><a href = http://www.mirbase.org/cgi-bin/mirna_entry.pl?acc=MI0000433 target = _blank >hsa-let-7g*</a></td><td>hsa-let-7g</td><td>3</td><td><a href = http://www.ncbi.nlm.nih.gov/sites/entrez?Db=gene&Cmd=ShowDetailView&TermToSearch=3569&ordinalpos=1&itool=EntrezSystem2.PEntrez.Gene.Gene_ResultsPanel.Gene_RVDocSum target = _blank >IL6</a></td><td>3569</td><td><a href = http://www.ncbi.nlm.nih.gov/sites/entrez?db=pubmed&cmd=search&term=20459595 target = _blank>20459595</a></td></tr><tr><td><a href = http://www.mirbase.org/cgi-bin/mirna_entry.pl?acc=MI0000433 target = _blank >hsa-let-7g*</a></td><td>hsa-let-7g</td><td>3</td><td><a href = http://www.ncbi.nlm.nih.gov/sites/entrez?Db=gene&Cmd=ShowDetailView&TermToSearch=389421&ordinalpos=1&itool=EntrezSystem2.PEntrez.Gene.Gene_ResultsPanel.Gene_RVDocSum target = _blank >LIN28B</a></td><td>389421</td><td><a href = http://www.ncbi.nlm.nih.gov/sites/entrez?db=pubmed&cmd=search&term=16971064 target = _blank>16971064</a></td></tr><tr><td><a href = http://www.mirbase.org/cgi-bin/mirna_entry.pl?acc=MI0000433 target = _blank >hsa-let-7g*</a></td><td>hsa-let-7g</td><td>3</td><td><a href = http://www.ncbi.nlm.nih.gov/sites/entrez?Db=gene&Cmd=ShowDetailView&TermToSearch=3206&ordinalpos=1&itool=EntrezSystem2.PEntrez.Gene.Gene_ResultsPanel.Gene_RVDocSum target = _blank >HOXA10</a></td><td>3206</td><td><a href = http://www.ncbi.nlm.nih.gov/sites/entrez?db=pubmed&cmd=search&term=18308931 target = _blank>18308931</a></td></tr><tr><td><a href = http://www.mirbase.org/cgi-bin/mirna_entry.pl?acc=MI0000433 target = _blank >hsa-let-7g*</a></td><td>hsa-let-7g</td><td>3</td><td><a href = http://www.ncbi.nlm.nih.gov/sites/entrez?Db=gene&Cmd=ShowDetailView&TermToSearch=182&ordinalpos=1&itool=EntrezSystem2.PEntrez.Gene.Gene_ResultsPanel.Gene_RVDocSum target = _blank >JAG1</a></td><td>182</td><td><a href = http://www.ncbi.nlm.nih.gov/sites/entrez?db=pubmed&cmd=search&term=21293479 target = _blank>21293479</a></td></tr><tr><td><a href = http://www.mirbase.org/cgi-bin/mirna_entry.pl?acc=MI0000433 target = _blank >hsa-let-7g*</a></td><td>hsa-let-7g</td><td>3</td><td><a href = http://www.ncbi.nlm.nih.gov/sites/entrez?Db=gene&Cmd=ShowDetailView&TermToSearch=79727&ordinalpos=1&itool=EntrezSystem2.PEntrez.Gene.Gene_ResultsPanel.Gene_RVDocSum target = _blank >LIN28</a></td><td>79727</td><td><a href = http://www.ncbi.nlm.nih.gov/sites/entrez?db=pubmed&cmd=search&term=22081076 target = _blank>22081076</a></td></tr><tr><td><a href = http://www.mirbase.org/cgi-bin/mirna_entry.pl?acc=MI0000433 target = _blank >hsa-let-7g*</a></td><td>hsa-let-7g</td><td>3</td><td><a href = http://www.ncbi.nlm.nih.gov/sites/entrez?Db=gene&Cmd=ShowDetailView&TermToSearch=4232&ordinalpos=1&itool=EntrezSystem2.PEntrez.Gene.Gene_ResultsPanel.Gene_RVDocSum target = _blank >MEST</a></td><td>4232</td><td><a href = http://www.ncbi.nlm.nih.gov/sites/entrez?db=pubmed&cmd=search&term=23129384 target = _blank>23129384</a></td></tr><tr><td><a href = http://www.mirbase.org/cgi-bin/mirna_entry.pl?acc=MI0000433 target = _blank >hsa-let-7g*</a></td><td>hsa-let-7g</td><td>3</td><td><a href = http://www.ncbi.nlm.nih.gov/sites/entrez?Db=gene&Cmd=ShowDetailView&TermToSearch=8091&ordinalpos=1&itool=EntrezSystem2.PEntrez.Gene.Gene_ResultsPanel.Gene_RVDocSum target = _blank >HMGA2</a></td><td>8091</td><td><a href = http://www.ncbi.nlm.nih.gov/sites/entrez?db=pubmed&cmd=search&term=19431195 target = _blank>19431195</a></td></tr><tr><td><a href = http://www.mirbase.org/cgi-bin/mirna_entry.pl?acc=MI0000433 target = _blank >hsa-let-7g*</a></td><td>hsa-let-7g</td><td>3</td><td><a href = http://www.ncbi.nlm.nih.gov/sites/entrez?Db=gene&Cmd=ShowDetailView&TermToSearch=55294&ordinalpos=1&itool=EntrezSystem2.PEntrez.Gene.Gene_ResultsPanel.Gene_RVDocSum target = _blank >FBXW7</a></td><td>55294</td><td><a href = http://www.ncbi.nlm.nih.gov/sites/entrez?db=pubmed&cmd=search&term=19838187 target = _blank>19838187</a></td></tr><tr><td><a href = http://www.mirbase.org/cgi-bin/mirna_entry.pl?acc=MI0000433 target = _blank >hsa-let-7g*</a></td><td>hsa-let-7g</td><td>3</td><td><a href = http://www.ncbi.nlm.nih.gov/sites/entrez?Db=gene&Cmd=ShowDetailView&TermToSearch=92&ordinalpos=1&itool=EntrezSystem2.PEntrez.Gene.Gene_ResultsPanel.Gene_RVDocSum target = _blank >ACVR2A</a></td><td>92</td><td><a href = http://www.ncbi.nlm.nih.gov/sites/entrez?db=pubmed&cmd=search&term=20216554 target = _blank>20216554</a></td></tr><tr><td><a href = http://www.mirbase.org/cgi-bin/mirna_entry.pl?acc=MI0000433 target = _blank >hsa-let-7g*</a></td><td>hsa-let-7g</td><td>3</td><td><a href = http://www.ncbi.nlm.nih.gov/sites/entrez?Db=gene&Cmd=ShowDetailView&TermToSearch=672&ordinalpos=1&itool=EntrezSystem2.PEntrez.Gene.Gene_ResultsPanel.Gene_RVDocSum target = _blank >BRCA1</a></td><td>672</td><td><a href = http://www.ncbi.nlm.nih.gov/sites/entrez?db=pubmed&cmd=search&term=20676756 target = _blank>20676756</a></td></tr><tr><td><a href = http://www.mirbase.org/cgi-bin/mirna_entry.pl?acc=MI0000433 target = _blank >hsa-let-7g*</a></td><td>hsa-let-7g</td><td>3</td><td><a href = http://www.ncbi.nlm.nih.gov/sites/entrez?Db=gene&Cmd=ShowDetailView&TermToSearch=23405&ordinalpos=1&itool=EntrezSystem2.PEntrez.Gene.Gene_ResultsPanel.Gene_RVDocSum target = _blank >DICER1</a></td><td>23405</td><td><a href = http://www.ncbi.nlm.nih.gov/sites/entrez?db=pubmed&cmd=search&term=15723655 target = _blank>15723655</a></td></tr><tr><td><a href = http://www.mirbase.org/cgi-bin/mirna_entry.pl?acc=MI0000433 target = _blank >hsa-let-7g*</a></td><td>hsa-let-7g</td><td>3</td><td><a href = http://www.ncbi.nlm.nih.gov/sites/entrez?Db=gene&Cmd=ShowDetailView&TermToSearch=1871&ordinalpos=1&itool=EntrezSystem2.PEntrez.Gene.Gene_ResultsPanel.Gene_RVDocSum target = _blank >E2F3</a></td><td>1871</td><td><a href = http://www.ncbi.nlm.nih.gov/sites/entrez?db=pubmed&cmd=search&term=17894887 target = _blank>17894887</a></td></tr><tr><td><a href = http://www.mirbase.org/cgi-bin/mirna_entry.pl?acc=MI0000433 target = _blank >hsa-let-7g*</a></td><td>hsa-let-7g</td><td>3</td><td><a href = http://www.ncbi.nlm.nih.gov/sites/entrez?Db=gene&Cmd=ShowDetailView&TermToSearch=8091&ordinalpos=1&itool=EntrezSystem2.PEntrez.Gene.Gene_ResultsPanel.Gene_RVDocSum target = _blank >HMGA2</a></td><td>8091</td><td><a href = http://www.ncbi.nlm.nih.gov/sites/entrez?db=pubmed&cmd=search&term=18957199 target = _blank>18957199</a></td></tr><tr><td><a href = http://www.mirbase.org/cgi-bin/mirna_entry.pl?acc=MI0000433 target = _blank >hsa-let-7g*</a></td><td>hsa-let-7g</td><td>3</td><td><a href = http://www.ncbi.nlm.nih.gov/sites/entrez?Db=gene&Cmd=ShowDetailView&TermToSearch=79727&ordinalpos=1&itool=EntrezSystem2.PEntrez.Gene.Gene_ResultsPanel.Gene_RVDocSum target = _blank >LIN28</a></td><td>79727</td><td><a href = http://www.ncbi.nlm.nih.gov/sites/entrez?db=pubmed&cmd=search&term=21045151 target = _blank>21045151</a></td></tr><tr><td><a href = http://www.mirbase.org/cgi-bin/mirna_entry.pl?acc=MI0000433 target = _blank >hsa-let-7g*</a></td><td>hsa-let-7g</td><td>3</td><td><a href = http://www.ncbi.nlm.nih.gov/sites/entrez?Db=gene&Cmd=ShowDetailView&TermToSearch=10763&ordinalpos=1&itool=EntrezSystem2.PEntrez.Gene.Gene_ResultsPanel.Gene_RVDocSum target = _blank >NES</a></td><td>10763</td><td><a href = http://www.ncbi.nlm.nih.gov/sites/entrez?db=pubmed&cmd=search&term=21440681 target = _blank>21440681</a></td></tr><tr><td><a href = http://www.mirbase.org/cgi-bin/mirna_entry.pl?acc=MI0000433 target = _blank >hsa-let-7g*</a></td><td>hsa-let-7g</td><td>3</td><td><a href = http://www.ncbi.nlm.nih.gov/sites/entrez?Db=gene&Cmd=ShowDetailView&TermToSearch=9021&ordinalpos=1&itool=EntrezSystem2.PEntrez.Gene.Gene_ResultsPanel.Gene_RVDocSum target = _blank >SOCS3</a></td><td>9021</td><td><a href = http://www.ncbi.nlm.nih.gov/sites/entrez?db=pubmed&cmd=search&term=22894925 target = _blank>22894925</a></td></tr><tr><td><a href = http://www.mirbase.org/cgi-bin/mirna_entry.pl?acc=MI0000433 target = _blank >hsa-let-7g*</a></td><td>hsa-let-7g</td><td>3</td><td><a href = http://www.ncbi.nlm.nih.gov/sites/entrez?Db=gene&Cmd=ShowDetailView&TermToSearch=4609&ordinalpos=1&itool=EntrezSystem2.PEntrez.Gene.Gene_ResultsPanel.Gene_RVDocSum target = _blank >MYC</a></td><td>4609</td><td><a href = http://www.ncbi.nlm.nih.gov/sites/entrez?db=pubmed&cmd=search&term=19269368 target = _blank>19269368</a></td></tr><tr><td><a href = http://www.mirbase.org/cgi-bin/mirna_entry.pl?acc=MI0000433 target = _blank >hsa-let-7g*</a></td><td>hsa-let-7g</td><td>3</td><td><a href = http://www.ncbi.nlm.nih.gov/sites/entrez?Db=gene&Cmd=ShowDetailView&TermToSearch=4686&ordinalpos=1&itool=EntrezSystem2.PEntrez.Gene.Gene_ResultsPanel.Gene_RVDocSum target = _blank >NCBP1</a></td><td>4686</td><td><a href = http://www.ncbi.nlm.nih.gov/sites/entrez?db=pubmed&cmd=search&term=19632182 target = _blank>19632182</a></td></tr><tr><td><a href = http://www.mirbase.org/cgi-bin/mirna_entry.pl?acc=MI0000433 target = _blank >hsa-let-7g*</a></td><td>hsa-let-7g</td><td>3</td><td><a href = http://www.ncbi.nlm.nih.gov/sites/entrez?Db=gene&Cmd=ShowDetailView&TermToSearch=4613&ordinalpos=1&itool=EntrezSystem2.PEntrez.Gene.Gene_ResultsPanel.Gene_RVDocSum target = _blank >MYCN</a></td><td>4613</td><td><a href = http://www.ncbi.nlm.nih.gov/sites/entrez?db=pubmed&cmd=search&term=20054295 target = _blank>20054295</a></td></tr><tr><td><a href = http://www.mirbase.org/cgi-bin/mirna_entry.pl?acc=MI0000433 target = _blank >hsa-let-7g*</a></td><td>hsa-let-7g</td><td>3</td><td><a href = http://www.ncbi.nlm.nih.gov/sites/entrez?Db=gene&Cmd=ShowDetailView&TermToSearch=122809&ordinalpos=1&itool=EntrezSystem2.PEntrez.Gene.Gene_ResultsPanel.Gene_RVDocSum target = _blank >SOCS4</a></td><td>122809</td><td><a href = http://www.ncbi.nlm.nih.gov/sites/entrez?db=pubmed&cmd=search&term=20486857 target = _blank>20486857</a></td></tr><tr><td><a href = http://www.mirbase.org/cgi-bin/mirna_entry.pl?acc=MI0000433 target = _blank >hsa-let-7g*</a></td><td>hsa-let-7g</td><td>3</td><td><a href = http://www.ncbi.nlm.nih.gov/sites/entrez?Db=gene&Cmd=ShowDetailView&TermToSearch=1786&ordinalpos=1&itool=EntrezSystem2.PEntrez.Gene.Gene_ResultsPanel.Gene_RVDocSum target = _blank >DNMT1</a></td><td>1786</td><td><a href = http://www.ncbi.nlm.nih.gov/sites/entrez?db=pubmed&cmd=search&term=17308078 target = _blank>17308078</a></td></tr><tr><td><a href = http://www.mirbase.org/cgi-bin/mirna_entry.pl?acc=MI0000433 target = _blank >hsa-let-7g*</a></td><td>hsa-let-7g</td><td>3</td><td><a href = http://www.ncbi.nlm.nih.gov/sites/entrez?Db=gene&Cmd=ShowDetailView&TermToSearch=890&ordinalpos=1&itool=EntrezSystem2.PEntrez.Gene.Gene_ResultsPanel.Gene_RVDocSum target = _blank >CCNA2</a></td><td>890</td><td><a href = http://www.ncbi.nlm.nih.gov/sites/entrez?db=pubmed&cmd=search&term=18379589 target = _blank>18379589</a></td></tr><tr><td><a href = http://www.mirbase.org/cgi-bin/mirna_entry.pl?acc=MI0000433 target = _blank >hsa-let-7g*</a></td><td>hsa-let-7g</td><td>3</td><td><a href = http://www.ncbi.nlm.nih.gov/sites/entrez?Db=gene&Cmd=ShowDetailView&TermToSearch=27327&ordinalpos=1&itool=EntrezSystem2.PEntrez.Gene.Gene_ResultsPanel.Gene_RVDocSum target = _blank >TNRC6A</a></td><td>27327</td><td><a href = http://www.ncbi.nlm.nih.gov/sites/entrez?db=pubmed&cmd=search&term=19710908 target = _blank>19710908</a></td></tr><tr><td><a href = http://www.mirbase.org/cgi-bin/mirna_entry.pl?acc=MI0000433 target = _blank >hsa-let-7g*</a></td><td>hsa-let-7g</td><td>3</td><td><a href = http://www.ncbi.nlm.nih.gov/sites/entrez?Db=gene&Cmd=ShowDetailView&TermToSearch=1266&ordinalpos=1&itool=EntrezSystem2.PEntrez.Gene.Gene_ResultsPanel.Gene_RVDocSum target = _blank >CNN3</a></td><td>1266</td><td><a href = http://www.ncbi.nlm.nih.gov/sites/entrez?db=pubmed&cmd=search&term=20144220 target = _blank>20144220</a></td></tr><tr><td><a href = http://www.mirbase.org/cgi-bin/mirna_entry.pl?acc=MI0000433 target = _blank >hsa-let-7g*</a></td><td>hsa-let-7g</td><td>3</td><td><a href = http://www.ncbi.nlm.nih.gov/sites/entrez?Db=gene&Cmd=ShowDetailView&TermToSearch=3596&ordinalpos=1&itool=EntrezSystem2.PEntrez.Gene.Gene_ResultsPanel.Gene_RVDocSum target = _blank >IL13</a></td><td>3596</td><td><a href = http://www.ncbi.nlm.nih.gov/sites/entrez?db=pubmed&cmd=search&term=20630862 target = _blank>20630862</a></td></tr><tr><td><a href = http://www.mirbase.org/cgi-bin/mirna_entry.pl?acc=MI0000433 target = _blank >hsa-let-7g*</a></td><td>hsa-let-7g</td><td>3</td><td><a href = http://www.ncbi.nlm.nih.gov/sites/entrez?Db=gene&Cmd=ShowDetailView&TermToSearch=355&ordinalpos=1&itool=EntrezSystem2.PEntrez.Gene.Gene_ResultsPanel.Gene_RVDocSum target = _blank >FAS</a></td><td>355</td><td><a href = http://www.ncbi.nlm.nih.gov/sites/entrez?db=pubmed&cmd=search&term=17600087 target = _blank>17600087</a></td></tr><tr><td><a href = http://www.mirbase.org/cgi-bin/mirna_entry.pl?acc=MI0000433 target = _blank >hsa-let-7g*</a></td><td>hsa-let-7g</td><td>3</td><td><a href = http://www.ncbi.nlm.nih.gov/sites/entrez?Db=gene&Cmd=ShowDetailView&TermToSearch=64852&ordinalpos=1&itool=EntrezSystem2.PEntrez.Gene.Gene_ResultsPanel.Gene_RVDocSum target = _blank >TUT1</a></td><td>64852</td><td><a href = http://www.ncbi.nlm.nih.gov/sites/entrez?db=pubmed&cmd=search&term=18614752 target = _blank>18614752</a></td></tr><tr><td><a href = http://www.mirbase.org/cgi-bin/mirna_entry.pl?acc=MI0000433 target = _blank >hsa-let-7g*</a></td><td>hsa-let-7g</td><td>3</td><td><a href = http://www.ncbi.nlm.nih.gov/sites/entrez?Db=gene&Cmd=ShowDetailView&TermToSearch=3569&ordinalpos=1&itool=EntrezSystem2.PEntrez.Gene.Gene_ResultsPanel.Gene_RVDocSum target = _blank >IL6</a></td><td>3569</td><td><a href = http://www.ncbi.nlm.nih.gov/sites/entrez?db=pubmed&cmd=search&term=21352471 target = _blank>21352471</a></td></tr><tr><td><a href = http://www.mirbase.org/cgi-bin/mirna_entry.pl?acc=MI0000433 target = _blank >hsa-let-7g*</a></td><td>hsa-let-7g</td><td>3</td><td><a href = http://www.ncbi.nlm.nih.gov/sites/entrez?Db=gene&Cmd=ShowDetailView&TermToSearch=7139&ordinalpos=1&itool=EntrezSystem2.PEntrez.Gene.Gene_ResultsPanel.Gene_RVDocSum target = _blank >TNNT2</a></td><td>7139</td><td><a href = http://www.ncbi.nlm.nih.gov/sites/entrez?db=pubmed&cmd=search&term=22301161 target = _blank>22301161</a></td></tr><tr><td><a href = http://www.mirbase.org/cgi-bin/mirna_entry.pl?acc=MI0000433 target = _blank >hsa-let-7g*</a></td><td>hsa-let-7g</td><td>3</td><td><a href = http://www.ncbi.nlm.nih.gov/sites/entrez?Db=gene&Cmd=ShowDetailView&TermToSearch=673&ordinalpos=1&itool=EntrezSystem2.PEntrez.Gene.Gene_ResultsPanel.Gene_RVDocSum target = _blank >BRAF</a></td><td>673</td><td><a href = http://www.ncbi.nlm.nih.gov/sites/entrez?db=pubmed&cmd=search&term=23324806 target = _blank>23324806</a></td></tr><tr><td><a href = http://www.mirbase.org/cgi-bin/mirna_entry.pl?acc=MI0000433 target = _blank >hsa-let-7g*</a></td><td>hsa-let-7g</td><td>3</td><td><a href = http://www.ncbi.nlm.nih.gov/sites/entrez?Db=gene&Cmd=ShowDetailView&TermToSearch=1869&ordinalpos=1&itool=EntrezSystem2.PEntrez.Gene.Gene_ResultsPanel.Gene_RVDocSum target = _blank >E2F1</a></td><td>1869</td><td><a href = http://www.ncbi.nlm.nih.gov/sites/entrez?db=pubmed&cmd=search&term=19528081 target = _blank>19528081</a></td></tr><tr><td><a href = http://www.mirbase.org/cgi-bin/mirna_entry.pl?acc=MI0000433 target = _blank >hsa-let-7g*</a></td><td>hsa-let-7g</td><td>3</td><td><a href = http://www.ncbi.nlm.nih.gov/sites/entrez?Db=gene&Cmd=ShowDetailView&TermToSearch=8204&ordinalpos=1&itool=EntrezSystem2.PEntrez.Gene.Gene_ResultsPanel.Gene_RVDocSum target = _blank >NRIP1</a></td><td>8204</td><td><a href = http://www.ncbi.nlm.nih.gov/sites/entrez?db=pubmed&cmd=search&term=19878981 target = _blank>19878981</a></td></tr><tr><td><a href = http://www.mirbase.org/cgi-bin/mirna_entry.pl?acc=MI0000433 target = _blank >hsa-let-7g*</a></td><td>hsa-let-7g</td><td>3</td><td><a href = http://www.ncbi.nlm.nih.gov/sites/entrez?Db=gene&Cmd=ShowDetailView&TermToSearch=1870&ordinalpos=1&itool=EntrezSystem2.PEntrez.Gene.Gene_ResultsPanel.Gene_RVDocSum target = _blank >E2F2</a></td><td>1870</td><td><a href = http://www.ncbi.nlm.nih.gov/sites/entrez?db=pubmed&cmd=search&term=20418948 target = _blank>20418948</a></td></tr><tr><td><a href = http://www.mirbase.org/cgi-bin/mirna_entry.pl?acc=MI0000433 target = _blank >hsa-let-7g*</a></td><td>hsa-let-7g</td><td>3</td><td><a href = http://www.ncbi.nlm.nih.gov/sites/entrez?Db=gene&Cmd=ShowDetailView&TermToSearch=23405&ordinalpos=1&itool=EntrezSystem2.PEntrez.Gene.Gene_ResultsPanel.Gene_RVDocSum target = _blank >DICER1</a></td><td>23405</td><td><a href = http://www.ncbi.nlm.nih.gov/sites/entrez?db=pubmed&cmd=search&term=16756390 target = _blank>16756390</a></td></tr><tr><td><a href = http://www.mirbase.org/cgi-bin/mirna_entry.pl?acc=MI0000433 target = _blank >hsa-let-7g*</a></td><td>hsa-let-7g</td><td>3</td><td><a href = http://www.ncbi.nlm.nih.gov/sites/entrez?Db=gene&Cmd=ShowDetailView&TermToSearch=50852&ordinalpos=1&itool=EntrezSystem2.PEntrez.Gene.Gene_ResultsPanel.Gene_RVDocSum target = _blank >TRAT1</a></td><td>50852</td><td><a href = http://www.ncbi.nlm.nih.gov/sites/entrez?db=pubmed&cmd=search&term=18069688 target = _blank>18069688</a></td></tr><tr><td><a href = http://www.mirbase.org/cgi-bin/mirna_entry.pl?acc=MI0000433 target = _blank >hsa-let-7g*</a></td><td>hsa-let-7g</td><td>3</td><td><a href = http://www.ncbi.nlm.nih.gov/sites/entrez?Db=gene&Cmd=ShowDetailView&TermToSearch=7124&ordinalpos=1&itool=EntrezSystem2.PEntrez.Gene.Gene_ResultsPanel.Gene_RVDocSum target = _blank >TNF</a></td><td>7124</td><td><a href = http://www.ncbi.nlm.nih.gov/sites/entrez?db=pubmed&cmd=search&term=21085987 target = _blank>21085987</a></td></tr><tr><td><a href = http://www.mirbase.org/cgi-bin/mirna_entry.pl?acc=MI0000433 target = _blank >hsa-let-7g*</a></td><td>hsa-let-7g</td><td>3</td><td><a href = http://www.ncbi.nlm.nih.gov/sites/entrez?Db=gene&Cmd=ShowDetailView&TermToSearch=8091&ordinalpos=1&itool=EntrezSystem2.PEntrez.Gene.Gene_ResultsPanel.Gene_RVDocSum target = _blank >HMGA2</a></td><td>8091</td><td><a href = http://www.ncbi.nlm.nih.gov/sites/entrez?db=pubmed&cmd=search&term=21598109 target = _blank>21598109</a></td></tr><tr><td><a href = http://www.mirbase.org/cgi-bin/mirna_entry.pl?acc=MI0000433 target = _blank >hsa-let-7g*</a></td><td>hsa-let-7g</td><td>3</td><td><a href = http://www.ncbi.nlm.nih.gov/sites/entrez?Db=gene&Cmd=ShowDetailView&TermToSearch=79670&ordinalpos=1&itool=EntrezSystem2.PEntrez.Gene.Gene_ResultsPanel.Gene_RVDocSum target = _blank >ZCCHC6</a></td><td>79670</td><td><a href = http://www.ncbi.nlm.nih.gov/sites/entrez?db=pubmed&cmd=search&term=22898984 target = _blank>22898984</a></td></tr><tr><td><a href = http://www.mirbase.org/cgi-bin/mirna_entry.pl?acc=MI0000433 target = _blank >hsa-let-7g*</a></td><td>hsa-let-7g</td><td>3</td><td><a href = http://www.ncbi.nlm.nih.gov/sites/entrez?Db=gene&Cmd=ShowDetailView&TermToSearch=7043&ordinalpos=1&itool=EntrezSystem2.PEntrez.Gene.Gene_ResultsPanel.Gene_RVDocSum target = _blank >TGFB3</a></td><td>7043</td><td><a href = http://www.ncbi.nlm.nih.gov/sites/entrez?db=pubmed&cmd=search&term=19342382 target = _blank>19342382</a></td></tr><tr><td><a href = http://www.mirbase.org/cgi-bin/mirna_entry.pl?acc=MI0000433 target = _blank >hsa-let-7g*</a></td><td>hsa-let-7g</td><td>3</td><td><a href = http://www.ncbi.nlm.nih.gov/sites/entrez?Db=gene&Cmd=ShowDetailView&TermToSearch=10642&ordinalpos=1&itool=EntrezSystem2.PEntrez.Gene.Gene_ResultsPanel.Gene_RVDocSum target = _blank >IGF2BP1</a></td><td>10642</td><td><a href = http://www.ncbi.nlm.nih.gov/sites/entrez?db=pubmed&cmd=search&term=21252116 target = _blank>21252116</a></td></tr><tr><td><a href = http://www.mirbase.org/cgi-bin/mirna_entry.pl?acc=MI0000433 target = _blank >hsa-let-7g*</a></td><td>hsa-let-7g</td><td>3</td><td><a href = http://www.ncbi.nlm.nih.gov/sites/entrez?Db=gene&Cmd=ShowDetailView&TermToSearch=9846&ordinalpos=1&itool=EntrezSystem2.PEntrez.Gene.Gene_ResultsPanel.Gene_RVDocSum target = _blank >GAB2</a></td><td>9846</td><td><a href = http://www.ncbi.nlm.nih.gov/sites/entrez?db=pubmed&cmd=search&term=21868760 target = _blank>21868760</a></td></tr><tr><td><a href = http://www.mirbase.org/cgi-bin/mirna_entry.pl?acc=MI0000433 target = _blank >hsa-let-7g*</a></td><td>hsa-let-7g</td><td>3</td><td><a href = http://www.ncbi.nlm.nih.gov/sites/entrez?Db=gene&Cmd=ShowDetailView&TermToSearch=1822&ordinalpos=1&itool=EntrezSystem2.PEntrez.Gene.Gene_ResultsPanel.Gene_RVDocSum target = _blank >ATN1</a></td><td>1822</td><td><a href = http://www.ncbi.nlm.nih.gov/sites/entrez?db=pubmed&cmd=search&term=23097274 target = _blank>23097274</a></td></tr><tr><td><a href = http://www.mirbase.org/cgi-bin/mirna_entry.pl?acc=MI0000433 target = _blank >hsa-let-7g*</a></td><td>hsa-let-7g</td><td>3</td><td><a href = http://www.ncbi.nlm.nih.gov/sites/entrez?Db=gene&Cmd=ShowDetailView&TermToSearch=8985&ordinalpos=1&itool=EntrezSystem2.PEntrez.Gene.Gene_ResultsPanel.Gene_RVDocSum target = _blank >PLOD3</a></td><td>8985</td><td><a href = http://www.ncbi.nlm.nih.gov/sites/entrez?db=pubmed&cmd=search&term=19342589 target = _blank>19342589</a></td></tr><tr><td><a href = http://www.mirbase.org/cgi-bin/mirna_entry.pl?acc=MI0000433 target = _blank >hsa-let-7g*</a></td><td>hsa-let-7g</td><td>3</td><td><a href = http://www.ncbi.nlm.nih.gov/sites/entrez?Db=gene&Cmd=ShowDetailView&TermToSearch=3845&ordinalpos=1&itool=EntrezSystem2.PEntrez.Gene.Gene_ResultsPanel.Gene_RVDocSum target = _blank >KRAS</a></td><td>3845</td><td><a href = http://www.ncbi.nlm.nih.gov/sites/entrez?db=pubmed&cmd=search&term=19745602 target = _blank>19745602</a></td></tr><tr><td><a href = http://www.mirbase.org/cgi-bin/mirna_entry.pl?acc=MI0000433 target = _blank >hsa-let-7g*</a></td><td>hsa-let-7g</td><td>3</td><td><a href = http://www.ncbi.nlm.nih.gov/sites/entrez?Db=gene&Cmd=ShowDetailView&TermToSearch=23405&ordinalpos=1&itool=EntrezSystem2.PEntrez.Gene.Gene_ResultsPanel.Gene_RVDocSum target = _blank >DICER1</a></td><td>23405</td><td><a href = http://www.ncbi.nlm.nih.gov/sites/entrez?db=pubmed&cmd=search&term=20215419 target = _blank>20215419</a></td></tr><tr><td><a href = http://www.mirbase.org/cgi-bin/mirna_entry.pl?acc=MI0000433 target = _blank >hsa-let-7g*</a></td><td>hsa-let-7g</td><td>3</td><td><a href = http://www.ncbi.nlm.nih.gov/sites/entrez?Db=gene&Cmd=ShowDetailView&TermToSearch=8570&ordinalpos=1&itool=EntrezSystem2.PEntrez.Gene.Gene_ResultsPanel.Gene_RVDocSum target = _blank >KHSRP</a></td><td>8570</td><td><a href = http://www.ncbi.nlm.nih.gov/sites/entrez?db=pubmed&cmd=search&term=20639884 target = _blank>20639884</a></td></tr><tr><td><a href = http://www.mirbase.org/cgi-bin/mirna_entry.pl?acc=MI0000433 target = _blank >hsa-let-7g*</a></td><td>hsa-let-7g</td><td>3</td><td><a href = http://www.ncbi.nlm.nih.gov/sites/entrez?Db=gene&Cmd=ShowDetailView&TermToSearch=79727&ordinalpos=1&itool=EntrezSystem2.PEntrez.Gene.Gene_ResultsPanel.Gene_RVDocSum target = _blank >LIN28</a></td><td>79727</td><td><a href = http://www.ncbi.nlm.nih.gov/sites/entrez?db=pubmed&cmd=search&term=12871707 target = _blank>12871707</a></td></tr><tr><td><a href = http://www.mirbase.org/cgi-bin/mirna_entry.pl?acc=MI0000433 target = _blank >hsa-let-7g*</a></td><td>hsa-let-7g</td><td>3</td><td><a href = http://www.ncbi.nlm.nih.gov/sites/entrez?Db=gene&Cmd=ShowDetailView&TermToSearch=51761&ordinalpos=1&itool=EntrezSystem2.PEntrez.Gene.Gene_ResultsPanel.Gene_RVDocSum target = _blank >ATP8A2</a></td><td>51761</td><td><a href = http://www.ncbi.nlm.nih.gov/sites/entrez?db=pubmed&cmd=search&term=17724023 target = _blank>17724023</a></td></tr><tr><td><a href = http://www.mirbase.org/cgi-bin/mirna_entry.pl?acc=MI0000433 target = _blank >hsa-let-7g*</a></td><td>hsa-let-7g</td><td>3</td><td><a href = http://www.ncbi.nlm.nih.gov/sites/entrez?Db=gene&Cmd=ShowDetailView&TermToSearch=5063&ordinalpos=1&itool=EntrezSystem2.PEntrez.Gene.Gene_ResultsPanel.Gene_RVDocSum target = _blank >PAK3</a></td><td>5063</td><td><a href = http://www.ncbi.nlm.nih.gov/sites/entrez?db=pubmed&cmd=search&term=18798260 target = _blank>18798260</a></td></tr><tr><td><a href = http://www.mirbase.org/cgi-bin/mirna_entry.pl?acc=MI0000433 target = _blank >hsa-let-7g*</a></td><td>hsa-let-7g</td><td>3</td><td><a href = http://www.ncbi.nlm.nih.gov/sites/entrez?Db=gene&Cmd=ShowDetailView&TermToSearch=5081&ordinalpos=1&itool=EntrezSystem2.PEntrez.Gene.Gene_ResultsPanel.Gene_RVDocSum target = _blank >PAX7</a></td><td>5081</td><td><a href = http://www.ncbi.nlm.nih.gov/sites/entrez?db=pubmed&cmd=search&term=20876843 target = _blank>20876843</a></td></tr><tr><td><a href = http://www.mirbase.org/cgi-bin/mirna_entry.pl?acc=MI0000433 target = _blank >hsa-let-7g*</a></td><td>hsa-let-7g</td><td>3</td><td><a href = http://www.ncbi.nlm.nih.gov/sites/entrez?Db=gene&Cmd=ShowDetailView&TermToSearch=1981&ordinalpos=1&itool=EntrezSystem2.PEntrez.Gene.Gene_ResultsPanel.Gene_RVDocSum target = _blank >EIF4G1</a></td><td>1981</td><td><a href = http://www.ncbi.nlm.nih.gov/sites/entrez?db=pubmed&cmd=search&term=21378162 target = _blank>21378162</a></td></tr><tr><td><a href = http://www.mirbase.org/cgi-bin/mirna_entry.pl?acc=MI0000433 target = _blank >hsa-let-7g*</a></td><td>hsa-let-7g</td><td>3</td><td><a href = http://www.ncbi.nlm.nih.gov/sites/entrez?Db=gene&Cmd=ShowDetailView&TermToSearch=1191&ordinalpos=1&itool=EntrezSystem2.PEntrez.Gene.Gene_ResultsPanel.Gene_RVDocSum target = _blank >CLU</a></td><td>1191</td><td><a href = http://www.ncbi.nlm.nih.gov/sites/entrez?db=pubmed&cmd=search&term=22749186 target = _blank>22749186</a></td></tr><tr><td><a href = http://www.mirbase.org/cgi-bin/mirna_entry.pl?acc=MI0000433 target = _blank >hsa-let-7g*</a></td><td>hsa-let-7g</td><td>3</td><td><a href = http://www.ncbi.nlm.nih.gov/sites/entrez?Db=gene&Cmd=ShowDetailView&TermToSearch=79727&ordinalpos=1&itool=EntrezSystem2.PEntrez.Gene.Gene_ResultsPanel.Gene_RVDocSum target = _blank >LIN28</a></td><td>79727</td><td><a href = http://www.ncbi.nlm.nih.gov/sites/entrez?db=pubmed&cmd=search&term=19153603 target = _blank>19153603</a></td></tr><tr><td><a href = http://www.mirbase.org/cgi-bin/mirna_entry.pl?acc=MI0000433 target = _blank >hsa-let-7g*</a></td><td>hsa-let-7g</td><td>3</td><td><a href = http://www.ncbi.nlm.nih.gov/sites/entrez?Db=gene&Cmd=ShowDetailView&TermToSearch=57794&ordinalpos=1&itool=EntrezSystem2.PEntrez.Gene.Gene_ResultsPanel.Gene_RVDocSum target = _blank >SF4</a></td><td>57794</td><td><a href = http://www.ncbi.nlm.nih.gov/sites/entrez?db=pubmed&cmd=search&term=19574298 target = _blank>19574298</a></td></tr><tr><td><a href = http://www.mirbase.org/cgi-bin/mirna_entry.pl?acc=MI0000433 target = _blank >hsa-let-7g*</a></td><td>hsa-let-7g</td><td>3</td><td><a href = http://www.ncbi.nlm.nih.gov/sites/entrez?Db=gene&Cmd=ShowDetailView&TermToSearch=595&ordinalpos=1&itool=EntrezSystem2.PEntrez.Gene.Gene_ResultsPanel.Gene_RVDocSum target = _blank >CCND1</a></td><td>595</td><td><a href = http://www.ncbi.nlm.nih.gov/sites/entrez?db=pubmed&cmd=search&term=19956384 target = _blank>19956384</a></td></tr><tr><td><a href = http://www.mirbase.org/cgi-bin/mirna_entry.pl?acc=MI0000433 target = _blank >hsa-let-7g*</a></td><td>hsa-let-7g</td><td>3</td><td><a href = http://www.ncbi.nlm.nih.gov/sites/entrez?Db=gene&Cmd=ShowDetailView&TermToSearch=3577&ordinalpos=1&itool=EntrezSystem2.PEntrez.Gene.Gene_ResultsPanel.Gene_RVDocSum target = _blank >IL8RA</a></td><td>3577</td><td><a href = http://www.ncbi.nlm.nih.gov/sites/entrez?db=pubmed&cmd=search&term=20459595 target = _blank>20459595</a></td></tr><tr><td><a href = http://www.mirbase.org/cgi-bin/mirna_entry.pl?acc=MI0000433 target = _blank >hsa-let-7g*</a></td><td>hsa-let-7g</td><td>3</td><td><a href = http://www.ncbi.nlm.nih.gov/sites/entrez?Db=gene&Cmd=ShowDetailView&TermToSearch=79727&ordinalpos=1&itool=EntrezSystem2.PEntrez.Gene.Gene_ResultsPanel.Gene_RVDocSum target = _blank >LIN28</a></td><td>79727</td><td><a href = http://www.ncbi.nlm.nih.gov/sites/entrez?db=pubmed&cmd=search&term=16971064 target = _blank>16971064</a></td></tr><tr><td><a href = http://www.mirbase.org/cgi-bin/mirna_entry.pl?acc=MI0000433 target = _blank >hsa-let-7g*</a></td><td>hsa-let-7g</td><td>3</td><td><a href = http://www.ncbi.nlm.nih.gov/sites/entrez?Db=gene&Cmd=ShowDetailView&TermToSearch=4211&ordinalpos=1&itool=EntrezSystem2.PEntrez.Gene.Gene_ResultsPanel.Gene_RVDocSum target = _blank >MEIS1</a></td><td>4211</td><td><a href = http://www.ncbi.nlm.nih.gov/sites/entrez?db=pubmed&cmd=search&term=18308931 target = _blank>18308931</a></td></tr><tr><td><a href = http://www.mirbase.org/cgi-bin/mirna_entry.pl?acc=MI0000433 target = _blank >hsa-let-7g*</a></td><td>hsa-let-7g</td><td>3</td><td><a href = http://www.ncbi.nlm.nih.gov/sites/entrez?Db=gene&Cmd=ShowDetailView&TermToSearch=2072&ordinalpos=1&itool=EntrezSystem2.PEntrez.Gene.Gene_ResultsPanel.Gene_RVDocSum target = _blank >ERCC4</a></td><td>2072</td><td><a href = http://www.ncbi.nlm.nih.gov/sites/entrez?db=pubmed&cmd=search&term=21293479 target = _blank>21293479</a></td></tr><tr><td><a href = http://www.mirbase.org/cgi-bin/mirna_entry.pl?acc=MI0000433 target = _blank >hsa-let-7g*</a></td><td>hsa-let-7g</td><td>3</td><td><a href = http://www.ncbi.nlm.nih.gov/sites/entrez?Db=gene&Cmd=ShowDetailView&TermToSearch=1786&ordinalpos=1&itool=EntrezSystem2.PEntrez.Gene.Gene_ResultsPanel.Gene_RVDocSum target = _blank >DNMT1</a></td><td>1786</td><td><a href = http://www.ncbi.nlm.nih.gov/sites/entrez?db=pubmed&cmd=search&term=22138088 target = _blank>22138088</a></td></tr><tr><td><a href = http://www.mirbase.org/cgi-bin/mirna_entry.pl?acc=MI0000433 target = _blank >hsa-let-7g*</a></td><td>hsa-let-7g</td><td>3</td><td><a href = http://www.ncbi.nlm.nih.gov/sites/entrez?Db=gene&Cmd=ShowDetailView&TermToSearch=8091&ordinalpos=1&itool=EntrezSystem2.PEntrez.Gene.Gene_ResultsPanel.Gene_RVDocSum target = _blank >HMGA2</a></td><td>8091</td><td><a href = http://www.ncbi.nlm.nih.gov/sites/entrez?db=pubmed&cmd=search&term=23129384 target = _blank>23129384</a></td></tr><tr><td><a href = http://www.mirbase.org/cgi-bin/mirna_entry.pl?acc=MI0000433 target = _blank >hsa-let-7g*</a></td><td>hsa-let-7g</td><td>3</td><td><a href = http://www.ncbi.nlm.nih.gov/sites/entrez?Db=gene&Cmd=ShowDetailView&TermToSearch=8445&ordinalpos=1&itool=EntrezSystem2.PEntrez.Gene.Gene_ResultsPanel.Gene_RVDocSum target = _blank >DYRK2</a></td><td>8445</td><td><a href = http://www.ncbi.nlm.nih.gov/sites/entrez?db=pubmed&cmd=search&term=19431195 target = _blank>19431195</a></td></tr><tr><td><a href = http://www.mirbase.org/cgi-bin/mirna_entry.pl?acc=MI0000433 target = _blank >hsa-let-7g*</a></td><td>hsa-let-7g</td><td>3</td><td><a href = http://www.ncbi.nlm.nih.gov/sites/entrez?Db=gene&Cmd=ShowDetailView&TermToSearch=57690&ordinalpos=1&itool=EntrezSystem2.PEntrez.Gene.Gene_ResultsPanel.Gene_RVDocSum target = _blank >TNRC6C</a></td><td>57690</td><td><a href = http://www.ncbi.nlm.nih.gov/sites/entrez?db=pubmed&cmd=search&term=19838187 target = _blank>19838187</a></td></tr><tr><td><a href = http://www.mirbase.org/cgi-bin/mirna_entry.pl?acc=MI0000433 target = _blank >hsa-let-7g*</a></td><td>hsa-let-7g</td><td>3</td><td><a href = http://www.ncbi.nlm.nih.gov/sites/entrez?Db=gene&Cmd=ShowDetailView&TermToSearch=23405&ordinalpos=1&itool=EntrezSystem2.PEntrez.Gene.Gene_ResultsPanel.Gene_RVDocSum target = _blank >DICER1</a></td><td>23405</td><td><a href = http://www.ncbi.nlm.nih.gov/sites/entrez?db=pubmed&cmd=search&term=20232482 target = _blank>20232482</a></td></tr><tr><td><a href = http://www.mirbase.org/cgi-bin/mirna_entry.pl?acc=MI0000433 target = _blank >hsa-let-7g*</a></td><td>hsa-let-7g</td><td>3</td><td><a href = http://www.ncbi.nlm.nih.gov/sites/entrez?Db=gene&Cmd=ShowDetailView&TermToSearch=675&ordinalpos=1&itool=EntrezSystem2.PEntrez.Gene.Gene_ResultsPanel.Gene_RVDocSum target = _blank >BRCA2</a></td><td>675</td><td><a href = http://www.ncbi.nlm.nih.gov/sites/entrez?db=pubmed&cmd=search&term=20676756 target = _blank>20676756</a></td></tr><tr><td><a href = http://www.mirbase.org/cgi-bin/mirna_entry.pl?acc=MI0000433 target = _blank >hsa-let-7g*</a></td><td>hsa-let-7g</td><td>3</td><td><a href = http://www.ncbi.nlm.nih.gov/sites/entrez?Db=gene&Cmd=ShowDetailView&TermToSearch=29102&ordinalpos=1&itool=EntrezSystem2.PEntrez.Gene.Gene_ResultsPanel.Gene_RVDocSum target = _blank >RNASEN</a></td><td>29102</td><td><a href = http://www.ncbi.nlm.nih.gov/sites/entrez?db=pubmed&cmd=search&term=15723655 target = _blank>15723655</a></td></tr><tr><td><a href = http://www.mirbase.org/cgi-bin/mirna_entry.pl?acc=MI0000433 target = _blank >hsa-let-7g*</a></td><td>hsa-let-7g</td><td>3</td><td><a href = http://www.ncbi.nlm.nih.gov/sites/entrez?Db=gene&Cmd=ShowDetailView&TermToSearch=596&ordinalpos=1&itool=EntrezSystem2.PEntrez.Gene.Gene_ResultsPanel.Gene_RVDocSum target = _blank >BCL2</a></td><td>596</td><td><a href = http://www.ncbi.nlm.nih.gov/sites/entrez?db=pubmed&cmd=search&term=17894887 target = _blank>17894887</a></td></tr><tr><td><a href = http://www.mirbase.org/cgi-bin/mirna_entry.pl?acc=MI0000433 target = _blank >hsa-let-7g*</a></td><td>hsa-let-7g</td><td>3</td><td><a href = http://www.ncbi.nlm.nih.gov/sites/entrez?Db=gene&Cmd=ShowDetailView&TermToSearch=4609&ordinalpos=1&itool=EntrezSystem2.PEntrez.Gene.Gene_ResultsPanel.Gene_RVDocSum target = _blank >MYC</a></td><td>4609</td><td><a href = http://www.ncbi.nlm.nih.gov/sites/entrez?db=pubmed&cmd=search&term=19064005 target = _blank>19064005</a></td></tr><tr><td><a href = http://www.mirbase.org/cgi-bin/mirna_entry.pl?acc=MI0000433 target = _blank >hsa-let-7g*</a></td><td>hsa-let-7g</td><td>3</td><td><a href = http://www.ncbi.nlm.nih.gov/sites/entrez?Db=gene&Cmd=ShowDetailView&TermToSearch=2065&ordinalpos=1&itool=EntrezSystem2.PEntrez.Gene.Gene_ResultsPanel.Gene_RVDocSum target = _blank >ERBB3</a></td><td>2065</td><td><a href = http://www.ncbi.nlm.nih.gov/sites/entrez?db=pubmed&cmd=search&term=21057539 target = _blank>21057539</a></td></tr><tr><td><a href = http://www.mirbase.org/cgi-bin/mirna_entry.pl?acc=MI0000433 target = _blank >hsa-let-7g*</a></td><td>hsa-let-7g</td><td>3</td><td><a href = http://www.ncbi.nlm.nih.gov/sites/entrez?Db=gene&Cmd=ShowDetailView&TermToSearch=1468&ordinalpos=1&itool=EntrezSystem2.PEntrez.Gene.Gene_ResultsPanel.Gene_RVDocSum target = _blank >SLC25A10</a></td><td>1468</td><td><a href = http://www.ncbi.nlm.nih.gov/sites/entrez?db=pubmed&cmd=search&term=21526238 target = _blank>21526238</a></td></tr><tr><td><a href = http://www.mirbase.org/cgi-bin/mirna_entry.pl?acc=MI0000433 target = _blank >hsa-let-7g*</a></td><td>hsa-let-7g</td><td>3</td><td><a href = http://www.ncbi.nlm.nih.gov/sites/entrez?Db=gene&Cmd=ShowDetailView&TermToSearch=10891&ordinalpos=1&itool=EntrezSystem2.PEntrez.Gene.Gene_ResultsPanel.Gene_RVDocSum target = _blank >PPARGC1A</a></td><td>10891</td><td><a href = http://www.ncbi.nlm.nih.gov/sites/entrez?db=pubmed&cmd=search&term=22895573 target = _blank>22895573</a></td></tr><tr><td><a href = http://www.mirbase.org/cgi-bin/mirna_entry.pl?acc=MI0000433 target = _blank >hsa-let-7g*</a></td><td>hsa-let-7g</td><td>3</td><td><a href = http://www.ncbi.nlm.nih.gov/sites/entrez?Db=gene&Cmd=ShowDetailView&TermToSearch=5962&ordinalpos=1&itool=EntrezSystem2.PEntrez.Gene.Gene_ResultsPanel.Gene_RVDocSum target = _blank >RDX</a></td><td>5962</td><td><a href = http://www.ncbi.nlm.nih.gov/sites/entrez?db=pubmed&cmd=search&term=19270793 target = _blank>19270793</a></td></tr><tr><td><a href = http://www.mirbase.org/cgi-bin/mirna_entry.pl?acc=MI0000433 target = _blank >hsa-let-7g*</a></td><td>hsa-let-7g</td><td>3</td><td><a href = http://www.ncbi.nlm.nih.gov/sites/entrez?Db=gene&Cmd=ShowDetailView&TermToSearch=51593&ordinalpos=1&itool=EntrezSystem2.PEntrez.Gene.Gene_ResultsPanel.Gene_RVDocSum target = _blank >ARS2</a></td><td>51593</td><td><a href = http://www.ncbi.nlm.nih.gov/sites/entrez?db=pubmed&cmd=search&term=19632182 target = _blank>19632182</a></td></tr><tr><td><a href = http://www.mirbase.org/cgi-bin/mirna_entry.pl?acc=MI0000433 target = _blank >hsa-let-7g*</a></td><td>hsa-let-7g</td><td>3</td><td><a href = http://www.ncbi.nlm.nih.gov/sites/entrez?Db=gene&Cmd=ShowDetailView&TermToSearch=54487&ordinalpos=1&itool=EntrezSystem2.PEntrez.Gene.Gene_ResultsPanel.Gene_RVDocSum target = _blank >DGCR8</a></td><td>54487</td><td><a href = http://www.ncbi.nlm.nih.gov/sites/entrez?db=pubmed&cmd=search&term=20054295 target = _blank>20054295</a></td></tr><tr><td><a href = http://www.mirbase.org/cgi-bin/mirna_entry.pl?acc=MI0000433 target = _blank >hsa-let-7g*</a></td><td>hsa-let-7g</td><td>3</td><td><a href = http://www.ncbi.nlm.nih.gov/sites/entrez?Db=gene&Cmd=ShowDetailView&TermToSearch=6714&ordinalpos=1&itool=EntrezSystem2.PEntrez.Gene.Gene_ResultsPanel.Gene_RVDocSum target = _blank >SRC</a></td><td>6714</td><td><a href = http://www.ncbi.nlm.nih.gov/sites/entrez?db=pubmed&cmd=search&term=20486857 target = _blank>20486857</a></td></tr><tr><td><a href = http://www.mirbase.org/cgi-bin/mirna_entry.pl?acc=MI0000433 target = _blank >hsa-let-7g*</a></td><td>hsa-let-7g</td><td>3</td><td><a href = http://www.ncbi.nlm.nih.gov/sites/entrez?Db=gene&Cmd=ShowDetailView&TermToSearch=1789&ordinalpos=1&itool=EntrezSystem2.PEntrez.Gene.Gene_ResultsPanel.Gene_RVDocSum target = _blank >DNMT3B</a></td><td>1789</td><td><a href = http://www.ncbi.nlm.nih.gov/sites/entrez?db=pubmed&cmd=search&term=17308078 target = _blank>17308078</a></td></tr><tr><td><a href = http://www.mirbase.org/cgi-bin/mirna_entry.pl?acc=MI0000433 target = _blank >hsa-let-7g*</a></td><td>hsa-let-7g</td><td>3</td><td><a href = http://www.ncbi.nlm.nih.gov/sites/entrez?Db=gene&Cmd=ShowDetailView&TermToSearch=8091&ordinalpos=1&itool=EntrezSystem2.PEntrez.Gene.Gene_ResultsPanel.Gene_RVDocSum target = _blank >HMGA2</a></td><td>8091</td><td><a href = http://www.ncbi.nlm.nih.gov/sites/entrez?db=pubmed&cmd=search&term=18403645 target = _blank>18403645</a></td></tr><tr><td><a href = http://www.mirbase.org/cgi-bin/mirna_entry.pl?acc=MI0000433 target = _blank >hsa-let-7g*</a></td><td>hsa-let-7g</td><td>3</td><td><a href = http://www.ncbi.nlm.nih.gov/sites/entrez?Db=gene&Cmd=ShowDetailView&TermToSearch=92&ordinalpos=1&itool=EntrezSystem2.PEntrez.Gene.Gene_ResultsPanel.Gene_RVDocSum target = _blank >ACVR2A</a></td><td>92</td><td><a href = http://www.ncbi.nlm.nih.gov/sites/entrez?db=pubmed&cmd=search&term=19342382 target = _blank>19342382</a></td></tr><tr><td><a href = http://www.mirbase.org/cgi-bin/mirna_entry.pl?acc=MI0000433 target = _blank >hsa-let-7g*</a></td><td>hsa-let-7g</td><td>3</td><td><a href = http://www.ncbi.nlm.nih.gov/sites/entrez?Db=gene&Cmd=ShowDetailView&TermToSearch=23405&ordinalpos=1&itool=EntrezSystem2.PEntrez.Gene.Gene_ResultsPanel.Gene_RVDocSum target = _blank >DICER1</a></td><td>23405</td><td><a href = http://www.ncbi.nlm.nih.gov/sites/entrez?db=pubmed&cmd=search&term=19713957 target = _blank>19713957</a></td></tr><tr><td><a href = http://www.mirbase.org/cgi-bin/mirna_entry.pl?acc=MI0000433 target = _blank >hsa-let-7g*</a></td><td>hsa-let-7g</td><td>3</td><td><a href = http://www.ncbi.nlm.nih.gov/sites/entrez?Db=gene&Cmd=ShowDetailView&TermToSearch=192670&ordinalpos=1&itool=EntrezSystem2.PEntrez.Gene.Gene_ResultsPanel.Gene_RVDocSum target = _blank >EIF2C4</a></td><td>192670</td><td><a href = http://www.ncbi.nlm.nih.gov/sites/entrez?db=pubmed&cmd=search&term=20144220 target = _blank>20144220</a></td></tr><tr><td><a href = http://www.mirbase.org/cgi-bin/mirna_entry.pl?acc=MI0000433 target = _blank >hsa-let-7g*</a></td><td>hsa-let-7g</td><td>3</td><td><a href = http://www.ncbi.nlm.nih.gov/sites/entrez?Db=gene&Cmd=ShowDetailView&TermToSearch=1869&ordinalpos=1&itool=EntrezSystem2.PEntrez.Gene.Gene_ResultsPanel.Gene_RVDocSum target = _blank >E2F1</a></td><td>1869</td><td><a href = http://www.ncbi.nlm.nih.gov/sites/entrez?db=pubmed&cmd=search&term=20639536 target = _blank>20639536</a></td></tr><tr><td><a href = http://www.mirbase.org/cgi-bin/mirna_entry.pl?acc=MI0000433 target = _blank >hsa-let-7g*</a></td><td>hsa-let-7g</td><td>3</td><td><a href = http://www.ncbi.nlm.nih.gov/sites/entrez?Db=gene&Cmd=ShowDetailView&TermToSearch=6941&ordinalpos=1&itool=EntrezSystem2.PEntrez.Gene.Gene_ResultsPanel.Gene_RVDocSum target = _blank >TCF19</a></td><td>6941</td><td><a href = http://www.ncbi.nlm.nih.gov/sites/entrez?db=pubmed&cmd=search&term=17600087 target = _blank>17600087</a></td></tr><tr><td><a href = http://www.mirbase.org/cgi-bin/mirna_entry.pl?acc=MI0000433 target = _blank >hsa-let-7g*</a></td><td>hsa-let-7g</td><td>3</td><td><a href = http://www.ncbi.nlm.nih.gov/sites/entrez?Db=gene&Cmd=ShowDetailView&TermToSearch=79727&ordinalpos=1&itool=EntrezSystem2.PEntrez.Gene.Gene_ResultsPanel.Gene_RVDocSum target = _blank >LIN28</a></td><td>79727</td><td><a href = http://www.ncbi.nlm.nih.gov/sites/entrez?db=pubmed&cmd=search&term=18674967 target = _blank>18674967</a></td></tr><tr><td><a href = http://www.mirbase.org/cgi-bin/mirna_entry.pl?acc=MI0000433 target = _blank >hsa-let-7g*</a></td><td>hsa-let-7g</td><td>3</td><td><a href = http://www.ncbi.nlm.nih.gov/sites/entrez?Db=gene&Cmd=ShowDetailView&TermToSearch=7078&ordinalpos=1&itool=EntrezSystem2.PEntrez.Gene.Gene_ResultsPanel.Gene_RVDocSum target = _blank >TIMP3</a></td><td>7078</td><td><a href = http://www.ncbi.nlm.nih.gov/sites/entrez?db=pubmed&cmd=search&term=21352471 target = _blank>21352471</a></td></tr><tr><td><a href = http://www.mirbase.org/cgi-bin/mirna_entry.pl?acc=MI0000433 target = _blank >hsa-let-7g*</a></td><td>hsa-let-7g</td><td>3</td><td><a href = http://www.ncbi.nlm.nih.gov/sites/entrez?Db=gene&Cmd=ShowDetailView&TermToSearch=79727&ordinalpos=1&itool=EntrezSystem2.PEntrez.Gene.Gene_ResultsPanel.Gene_RVDocSum target = _blank >LIN28</a></td><td>79727</td><td><a href = http://www.ncbi.nlm.nih.gov/sites/entrez?db=pubmed&cmd=search&term=22467269 target = _blank>22467269</a></td></tr><tr><td><a href = http://www.mirbase.org/cgi-bin/mirna_entry.pl?acc=MI0000433 target = _blank >hsa-let-7g*</a></td><td>hsa-let-7g</td><td>3</td><td><a href = http://www.ncbi.nlm.nih.gov/sites/entrez?Db=gene&Cmd=ShowDetailView&TermToSearch=1081&ordinalpos=1&itool=EntrezSystem2.PEntrez.Gene.Gene_ResultsPanel.Gene_RVDocSum target = _blank >CGA</a></td><td>1081</td><td><a href = http://www.ncbi.nlm.nih.gov/sites/entrez?db=pubmed&cmd=search&term=23337528 target = _blank>23337528</a></td></tr><tr><td><a href = http://www.mirbase.org/cgi-bin/mirna_entry.pl?acc=MI0000433 target = _blank >hsa-let-7g*</a></td><td>hsa-let-7g</td><td>3</td><td><a href = http://www.ncbi.nlm.nih.gov/sites/entrez?Db=gene&Cmd=ShowDetailView&TermToSearch=1870&ordinalpos=1&itool=EntrezSystem2.PEntrez.Gene.Gene_ResultsPanel.Gene_RVDocSum target = _blank >E2F2</a></td><td>1870</td><td><a href = http://www.ncbi.nlm.nih.gov/sites/entrez?db=pubmed&cmd=search&term=19528081 target = _blank>19528081</a></td></tr><tr><td><a href = http://www.mirbase.org/cgi-bin/mirna_entry.pl?acc=MI0000433 target = _blank >hsa-let-7g*</a></td><td>hsa-let-7g</td><td>3</td><td><a href = http://www.ncbi.nlm.nih.gov/sites/entrez?Db=gene&Cmd=ShowDetailView&TermToSearch=192670&ordinalpos=1&itool=EntrezSystem2.PEntrez.Gene.Gene_ResultsPanel.Gene_RVDocSum target = _blank >EIF2C4</a></td><td>192670</td><td><a href = http://www.ncbi.nlm.nih.gov/sites/entrez?db=pubmed&cmd=search&term=19898466 target = _blank>19898466</a></td></tr><tr><td><a href = http://www.mirbase.org/cgi-bin/mirna_entry.pl?acc=MI0000433 target = _blank >hsa-let-7g*</a></td><td>hsa-let-7g</td><td>3</td><td><a href = http://www.ncbi.nlm.nih.gov/sites/entrez?Db=gene&Cmd=ShowDetailView&TermToSearch=894&ordinalpos=1&itool=EntrezSystem2.PEntrez.Gene.Gene_ResultsPanel.Gene_RVDocSum target = _blank >CCND2</a></td><td>894</td><td><a href = http://www.ncbi.nlm.nih.gov/sites/entrez?db=pubmed&cmd=search&term=20418948 target = _blank>20418948</a></td></tr><tr><td><a href = http://www.mirbase.org/cgi-bin/mirna_entry.pl?acc=MI0000433 target = _blank >hsa-let-7g*</a></td><td>hsa-let-7g</td><td>3</td><td><a href = http://www.ncbi.nlm.nih.gov/sites/entrez?Db=gene&Cmd=ShowDetailView&TermToSearch=26523&ordinalpos=1&itool=EntrezSystem2.PEntrez.Gene.Gene_ResultsPanel.Gene_RVDocSum target = _blank >EIF2C1</a></td><td>26523</td><td><a href = http://www.ncbi.nlm.nih.gov/sites/entrez?db=pubmed&cmd=search&term=16756390 target = _blank>16756390</a></td></tr><tr><td><a href = http://www.mirbase.org/cgi-bin/mirna_entry.pl?acc=MI0000433 target = _blank >hsa-let-7g*</a></td><td>hsa-let-7g</td><td>3</td><td><a href = http://www.ncbi.nlm.nih.gov/sites/entrez?Db=gene&Cmd=ShowDetailView&TermToSearch=51127&ordinalpos=1&itool=EntrezSystem2.PEntrez.Gene.Gene_ResultsPanel.Gene_RVDocSum target = _blank >TRIM17</a></td><td>51127</td><td><a href = http://www.ncbi.nlm.nih.gov/sites/entrez?db=pubmed&cmd=search&term=18069688 target = _blank>18069688</a></td></tr><tr><td><a href = http://www.mirbase.org/cgi-bin/mirna_entry.pl?acc=MI0000433 target = _blank >hsa-let-7g*</a></td><td>hsa-let-7g</td><td>3</td><td><a href = http://www.ncbi.nlm.nih.gov/sites/entrez?Db=gene&Cmd=ShowDetailView&TermToSearch=1351&ordinalpos=1&itool=EntrezSystem2.PEntrez.Gene.Gene_ResultsPanel.Gene_RVDocSum target = _blank >COX8A</a></td><td>1351</td><td><a href = http://www.ncbi.nlm.nih.gov/sites/entrez?db=pubmed&cmd=search&term=21102586 target = _blank>21102586</a></td></tr><tr><td><a href = http://www.mirbase.org/cgi-bin/mirna_entry.pl?acc=MI0000433 target = _blank >hsa-let-7g*</a></td><td>hsa-let-7g</td><td>3</td><td><a href = http://www.ncbi.nlm.nih.gov/sites/entrez?Db=gene&Cmd=ShowDetailView&TermToSearch=3596&ordinalpos=1&itool=EntrezSystem2.PEntrez.Gene.Gene_ResultsPanel.Gene_RVDocSum target = _blank >IL13</a></td><td>3596</td><td><a href = http://www.ncbi.nlm.nih.gov/sites/entrez?db=pubmed&cmd=search&term=21616524 target = _blank>21616524</a></td></tr><tr><td><a href = http://www.mirbase.org/cgi-bin/mirna_entry.pl?acc=MI0000433 target = _blank >hsa-let-7g*</a></td><td>hsa-let-7g</td><td>3</td><td><a href = http://www.ncbi.nlm.nih.gov/sites/entrez?Db=gene&Cmd=ShowDetailView&TermToSearch=79727&ordinalpos=1&itool=EntrezSystem2.PEntrez.Gene.Gene_ResultsPanel.Gene_RVDocSum target = _blank >LIN28</a></td><td>79727</td><td><a href = http://www.ncbi.nlm.nih.gov/sites/entrez?db=pubmed&cmd=search&term=22898984 target = _blank>22898984</a></td></tr><tr><td><a href = http://www.mirbase.org/cgi-bin/mirna_entry.pl?acc=MI0000433 target = _blank >hsa-let-7g*</a></td><td>hsa-let-7g</td><td>3</td><td><a href = http://www.ncbi.nlm.nih.gov/sites/entrez?Db=gene&Cmd=ShowDetailView&TermToSearch=26999&ordinalpos=1&itool=EntrezSystem2.PEntrez.Gene.Gene_ResultsPanel.Gene_RVDocSum target = _blank >CYFIP2</a></td><td>26999</td><td><a href = http://www.ncbi.nlm.nih.gov/sites/entrez?db=pubmed&cmd=search&term=21252116 target = _blank>21252116</a></td></tr><tr><td><a href = http://www.mirbase.org/cgi-bin/mirna_entry.pl?acc=MI0000433 target = _blank >hsa-let-7g*</a></td><td>hsa-let-7g</td><td>3</td><td><a href = http://www.ncbi.nlm.nih.gov/sites/entrez?Db=gene&Cmd=ShowDetailView&TermToSearch=1969&ordinalpos=1&itool=EntrezSystem2.PEntrez.Gene.Gene_ResultsPanel.Gene_RVDocSum target = _blank >EPHA2</a></td><td>1969</td><td><a href = http://www.ncbi.nlm.nih.gov/sites/entrez?db=pubmed&cmd=search&term=21869823 target = _blank>21869823</a></td></tr><tr><td><a href = http://www.mirbase.org/cgi-bin/mirna_entry.pl?acc=MI0000433 target = _blank >hsa-let-7g*</a></td><td>hsa-let-7g</td><td>3</td><td><a href = http://www.ncbi.nlm.nih.gov/sites/entrez?Db=gene&Cmd=ShowDetailView&TermToSearch=26523&ordinalpos=1&itool=EntrezSystem2.PEntrez.Gene.Gene_ResultsPanel.Gene_RVDocSum target = _blank >EIF2C1</a></td><td>26523</td><td><a href = http://www.ncbi.nlm.nih.gov/sites/entrez?db=pubmed&cmd=search&term=23097274 target = _blank>23097274</a></td></tr><tr><td><a href = http://www.mirbase.org/cgi-bin/mirna_entry.pl?acc=MI0000433 target = _blank >hsa-let-7g*</a></td><td>hsa-let-7g</td><td>3</td><td><a href = http://www.ncbi.nlm.nih.gov/sites/entrez?Db=gene&Cmd=ShowDetailView&TermToSearch=3845&ordinalpos=1&itool=EntrezSystem2.PEntrez.Gene.Gene_ResultsPanel.Gene_RVDocSum target = _blank >KRAS</a></td><td>3845</td><td><a href = http://www.ncbi.nlm.nih.gov/sites/entrez?db=pubmed&cmd=search&term=19380522 target = _blank>19380522</a></td></tr><tr><td><a href = http://www.mirbase.org/cgi-bin/mirna_entry.pl?acc=MI0000433 target = _blank >hsa-let-7g*</a></td><td>hsa-let-7g</td><td>3</td><td><a href = http://www.ncbi.nlm.nih.gov/sites/entrez?Db=gene&Cmd=ShowDetailView&TermToSearch=389421&ordinalpos=1&itool=EntrezSystem2.PEntrez.Gene.Gene_ResultsPanel.Gene_RVDocSum target = _blank >LIN28B</a></td><td>389421</td><td><a href = http://www.ncbi.nlm.nih.gov/sites/entrez?db=pubmed&cmd=search&term=19745602 target = _blank>19745602</a></td></tr><tr><td><a href = http://www.mirbase.org/cgi-bin/mirna_entry.pl?acc=MI0000433 target = _blank >hsa-let-7g*</a></td><td>hsa-let-7g</td><td>3</td><td><a href = http://www.ncbi.nlm.nih.gov/sites/entrez?Db=gene&Cmd=ShowDetailView&TermToSearch=4153&ordinalpos=1&itool=EntrezSystem2.PEntrez.Gene.Gene_ResultsPanel.Gene_RVDocSum target = _blank >MBL2</a></td><td>4153</td><td><a href = http://www.ncbi.nlm.nih.gov/sites/entrez?db=pubmed&cmd=search&term=20215419 target = _blank>20215419</a></td></tr><tr><td><a href = http://www.mirbase.org/cgi-bin/mirna_entry.pl?acc=MI0000433 target = _blank >hsa-let-7g*</a></td><td>hsa-let-7g</td><td>3</td><td><a href = http://www.ncbi.nlm.nih.gov/sites/entrez?Db=gene&Cmd=ShowDetailView&TermToSearch=3845&ordinalpos=1&itool=EntrezSystem2.PEntrez.Gene.Gene_ResultsPanel.Gene_RVDocSum target = _blank >KRAS</a></td><td>3845</td><td><a href = http://www.ncbi.nlm.nih.gov/sites/entrez?db=pubmed&cmd=search&term=20647319 target = _blank>20647319</a></td></tr><tr><td><a href = http://www.mirbase.org/cgi-bin/mirna_entry.pl?acc=MI0000433 target = _blank >hsa-let-7g*</a></td><td>hsa-let-7g</td><td>3</td><td><a href = http://www.ncbi.nlm.nih.gov/sites/entrez?Db=gene&Cmd=ShowDetailView&TermToSearch=23405&ordinalpos=1&itool=EntrezSystem2.PEntrez.Gene.Gene_ResultsPanel.Gene_RVDocSum target = _blank >DICER1</a></td><td>23405</td><td><a href = http://www.ncbi.nlm.nih.gov/sites/entrez?db=pubmed&cmd=search&term=14602919 target = _blank>14602919</a></td></tr><tr><td><a href = http://www.mirbase.org/cgi-bin/mirna_entry.pl?acc=MI0000433 target = _blank >hsa-let-7g*</a></td><td>hsa-let-7g</td><td>3</td><td><a href = http://www.ncbi.nlm.nih.gov/sites/entrez?Db=gene&Cmd=ShowDetailView&TermToSearch=1956&ordinalpos=1&itool=EntrezSystem2.PEntrez.Gene.Gene_ResultsPanel.Gene_RVDocSum target = _blank >EGFR</a></td><td>1956</td><td><a href = http://www.ncbi.nlm.nih.gov/sites/entrez?db=pubmed&cmd=search&term=17728006 target = _blank>17728006</a></td></tr><tr><td><a href = http://www.mirbase.org/cgi-bin/mirna_entry.pl?acc=MI0000433 target = _blank >hsa-let-7g*</a></td><td>hsa-let-7g</td><td>3</td><td><a href = http://www.ncbi.nlm.nih.gov/sites/entrez?Db=gene&Cmd=ShowDetailView&TermToSearch=54205&ordinalpos=1&itool=EntrezSystem2.PEntrez.Gene.Gene_ResultsPanel.Gene_RVDocSum target = _blank >CYCS</a></td><td>54205</td><td><a href = http://www.ncbi.nlm.nih.gov/sites/entrez?db=pubmed&cmd=search&term=18798260 target = _blank>18798260</a></td></tr><tr><td><a href = http://www.mirbase.org/cgi-bin/mirna_entry.pl?acc=MI0000433 target = _blank >hsa-let-7g*</a></td><td>hsa-let-7g</td><td>3</td><td><a href = http://www.ncbi.nlm.nih.gov/sites/entrez?Db=gene&Cmd=ShowDetailView&TermToSearch=993&ordinalpos=1&itool=EntrezSystem2.PEntrez.Gene.Gene_ResultsPanel.Gene_RVDocSum target = _blank >CDC25A</a></td><td>993</td><td><a href = http://www.ncbi.nlm.nih.gov/sites/entrez?db=pubmed&cmd=search&term=20876843 target = _blank>20876843</a></td></tr><tr><td><a href = http://www.mirbase.org/cgi-bin/mirna_entry.pl?acc=MI0000433 target = _blank >hsa-let-7g*</a></td><td>hsa-let-7g</td><td>3</td><td><a href = http://www.ncbi.nlm.nih.gov/sites/entrez?Db=gene&Cmd=ShowDetailView&TermToSearch=23318&ordinalpos=1&itool=EntrezSystem2.PEntrez.Gene.Gene_ResultsPanel.Gene_RVDocSum target = _blank >ZCCHC11</a></td><td>23318</td><td><a href = http://www.ncbi.nlm.nih.gov/sites/entrez?db=pubmed&cmd=search&term=21378162 target = _blank>21378162</a></td></tr><tr><td><a href = http://www.mirbase.org/cgi-bin/mirna_entry.pl?acc=MI0000433 target = _blank >hsa-let-7g*</a></td><td>hsa-let-7g</td><td>3</td><td><a href = http://www.ncbi.nlm.nih.gov/sites/entrez?Db=gene&Cmd=ShowDetailView&TermToSearch=3586&ordinalpos=1&itool=EntrezSystem2.PEntrez.Gene.Gene_ResultsPanel.Gene_RVDocSum target = _blank >IL10</a></td><td>3586</td><td><a href = http://www.ncbi.nlm.nih.gov/sites/entrez?db=pubmed&cmd=search&term=22835429 target = _blank>22835429</a></td></tr><tr><td><a href = http://www.mirbase.org/cgi-bin/mirna_entry.pl?acc=MI0000433 target = _blank >hsa-let-7g*</a></td><td>hsa-let-7g</td><td>3</td><td><a href = http://www.ncbi.nlm.nih.gov/sites/entrez?Db=gene&Cmd=ShowDetailView&TermToSearch=3159&ordinalpos=1&itool=EntrezSystem2.PEntrez.Gene.Gene_ResultsPanel.Gene_RVDocSum target = _blank >HMGA1</a></td><td>3159</td><td><a href = http://www.ncbi.nlm.nih.gov/sites/entrez?db=pubmed&cmd=search&term=19179606 target = _blank>19179606</a></td></tr><tr><td><a href = http://www.mirbase.org/cgi-bin/mirna_entry.pl?acc=MI0000433 target = _blank >hsa-let-7g*</a></td><td>hsa-let-7g</td><td>3</td><td><a href = http://www.ncbi.nlm.nih.gov/sites/entrez?Db=gene&Cmd=ShowDetailView&TermToSearch=59342&ordinalpos=1&itool=EntrezSystem2.PEntrez.Gene.Gene_ResultsPanel.Gene_RVDocSum target = _blank >SCPEP1</a></td><td>59342</td><td><a href = http://www.ncbi.nlm.nih.gov/sites/entrez?db=pubmed&cmd=search&term=19574298 target = _blank>19574298</a></td></tr><tr><td><a href = http://www.mirbase.org/cgi-bin/mirna_entry.pl?acc=MI0000433 target = _blank >hsa-let-7g*</a></td><td>hsa-let-7g</td><td>3</td><td><a href = http://www.ncbi.nlm.nih.gov/sites/entrez?Db=gene&Cmd=ShowDetailView&TermToSearch=5979&ordinalpos=1&itool=EntrezSystem2.PEntrez.Gene.Gene_ResultsPanel.Gene_RVDocSum target = _blank >RET</a></td><td>5979</td><td><a href = http://www.ncbi.nlm.nih.gov/sites/entrez?db=pubmed&cmd=search&term=19956384 target = _blank>19956384</a></td></tr><tr><td><a href = http://www.mirbase.org/cgi-bin/mirna_entry.pl?acc=MI0000433 target = _blank >hsa-let-7g*</a></td><td>hsa-let-7g</td><td>3</td><td><a href = http://www.ncbi.nlm.nih.gov/sites/entrez?Db=gene&Cmd=ShowDetailView&TermToSearch=6714&ordinalpos=1&itool=EntrezSystem2.PEntrez.Gene.Gene_ResultsPanel.Gene_RVDocSum target = _blank >SRC</a></td><td>6714</td><td><a href = http://www.ncbi.nlm.nih.gov/sites/entrez?db=pubmed&cmd=search&term=20459595 target = _blank>20459595</a></td></tr><tr><td><a href = http://www.mirbase.org/cgi-bin/mirna_entry.pl?acc=MI0000433 target = _blank >hsa-let-7g*</a></td><td>hsa-let-7g</td><td>3</td><td><a href = http://www.ncbi.nlm.nih.gov/sites/entrez?Db=gene&Cmd=ShowDetailView&TermToSearch=23405&ordinalpos=1&itool=EntrezSystem2.PEntrez.Gene.Gene_ResultsPanel.Gene_RVDocSum target = _blank >DICER1</a></td><td>23405</td><td><a href = http://www.ncbi.nlm.nih.gov/sites/entrez?db=pubmed&cmd=search&term=16971455 target = _blank>16971455</a></td></tr><tr><td><a href = http://www.mirbase.org/cgi-bin/mirna_entry.pl?acc=MI0000433 target = _blank >hsa-let-7g*</a></td><td>hsa-let-7g</td><td>3</td><td><a href = http://www.ncbi.nlm.nih.gov/sites/entrez?Db=gene&Cmd=ShowDetailView&TermToSearch=4869&ordinalpos=1&itool=EntrezSystem2.PEntrez.Gene.Gene_ResultsPanel.Gene_RVDocSum target = _blank >NPM1</a></td><td>4869</td><td><a href = http://www.ncbi.nlm.nih.gov/sites/entrez?db=pubmed&cmd=search&term=18308931 target = _blank>18308931</a></td></tr><tr><td><a href = http://www.mirbase.org/cgi-bin/mirna_entry.pl?acc=MI0000433 target = _blank >hsa-let-7g*</a></td><td>hsa-let-7g</td><td>3</td><td><a href = http://www.ncbi.nlm.nih.gov/sites/entrez?Db=gene&Cmd=ShowDetailView&TermToSearch=4171&ordinalpos=1&itool=EntrezSystem2.PEntrez.Gene.Gene_ResultsPanel.Gene_RVDocSum target = _blank >MCM2</a></td><td>4171</td><td><a href = http://www.ncbi.nlm.nih.gov/sites/entrez?db=pubmed&cmd=search&term=21293479 target = _blank>21293479</a></td></tr><tr><td><a href = http://www.mirbase.org/cgi-bin/mirna_entry.pl?acc=MI0000433 target = _blank >hsa-let-7g*</a></td><td>hsa-let-7g</td><td>3</td><td><a href = http://www.ncbi.nlm.nih.gov/sites/entrez?Db=gene&Cmd=ShowDetailView&TermToSearch=3845&ordinalpos=1&itool=EntrezSystem2.PEntrez.Gene.Gene_ResultsPanel.Gene_RVDocSum target = _blank >KRAS</a></td><td>3845</td><td><a href = http://www.ncbi.nlm.nih.gov/sites/entrez?db=pubmed&cmd=search&term=22189714 target = _blank>22189714</a></td></tr><tr><td><a href = http://www.mirbase.org/cgi-bin/mirna_entry.pl?acc=MI0000433 target = _blank >hsa-let-7g*</a></td><td>hsa-let-7g</td><td>3</td><td><a href = http://www.ncbi.nlm.nih.gov/sites/entrez?Db=gene&Cmd=ShowDetailView&TermToSearch=894&ordinalpos=1&itool=EntrezSystem2.PEntrez.Gene.Gene_ResultsPanel.Gene_RVDocSum target = _blank >CCND2</a></td><td>894</td><td><a href = http://www.ncbi.nlm.nih.gov/sites/entrez?db=pubmed&cmd=search&term=23129384 target = _blank>23129384</a></td></tr><tr><td><a href = http://www.mirbase.org/cgi-bin/mirna_entry.pl?acc=MI0000433 target = _blank >hsa-let-7g*</a></td><td>hsa-let-7g</td><td>3</td><td><a href = http://www.ncbi.nlm.nih.gov/sites/entrez?Db=gene&Cmd=ShowDetailView&TermToSearch=875&ordinalpos=1&itool=EntrezSystem2.PEntrez.Gene.Gene_ResultsPanel.Gene_RVDocSum target = _blank >CBS</a></td><td>875</td><td><a href = http://www.ncbi.nlm.nih.gov/sites/entrez?db=pubmed&cmd=search&term=19431195 target = _blank>19431195</a></td></tr><tr><td><a href = http://www.mirbase.org/cgi-bin/mirna_entry.pl?acc=MI0000433 target = _blank >hsa-let-7g*</a></td><td>hsa-let-7g</td><td>3</td><td><a href = http://www.ncbi.nlm.nih.gov/sites/entrez?Db=gene&Cmd=ShowDetailView&TermToSearch=7046&ordinalpos=1&itool=EntrezSystem2.PEntrez.Gene.Gene_ResultsPanel.Gene_RVDocSum target = _blank >TGFBR1</a></td><td>7046</td><td><a href = http://www.ncbi.nlm.nih.gov/sites/entrez?db=pubmed&cmd=search&term=19841744 target = _blank>19841744</a></td></tr><tr><td><a href = http://www.mirbase.org/cgi-bin/mirna_entry.pl?acc=MI0000433 target = _blank >hsa-let-7g*</a></td><td>hsa-let-7g</td><td>3</td><td><a href = http://www.ncbi.nlm.nih.gov/sites/entrez?Db=gene&Cmd=ShowDetailView&TermToSearch=4233&ordinalpos=1&itool=EntrezSystem2.PEntrez.Gene.Gene_ResultsPanel.Gene_RVDocSum target = _blank >MET</a></td><td>4233</td><td><a href = http://www.ncbi.nlm.nih.gov/sites/entrez?db=pubmed&cmd=search&term=20309880 target = _blank>20309880</a></td></tr><tr><td><a href = http://www.mirbase.org/cgi-bin/mirna_entry.pl?acc=MI0000433 target = _blank >hsa-let-7g*</a></td><td>hsa-let-7g</td><td>3</td><td><a href = http://www.ncbi.nlm.nih.gov/sites/entrez?Db=gene&Cmd=ShowDetailView&TermToSearch=1540&ordinalpos=1&itool=EntrezSystem2.PEntrez.Gene.Gene_ResultsPanel.Gene_RVDocSum target = _blank >CYLD</a></td><td>1540</td><td><a href = http://www.ncbi.nlm.nih.gov/sites/entrez?db=pubmed&cmd=search&term=20797623 target = _blank>20797623</a></td></tr><tr><td><a href = http://www.mirbase.org/cgi-bin/mirna_entry.pl?acc=MI0000433 target = _blank >hsa-let-7g*</a></td><td>hsa-let-7g</td><td>3</td><td><a href = http://www.ncbi.nlm.nih.gov/sites/entrez?Db=gene&Cmd=ShowDetailView&TermToSearch=3845&ordinalpos=1&itool=EntrezSystem2.PEntrez.Gene.Gene_ResultsPanel.Gene_RVDocSum target = _blank >KRAS</a></td><td>3845</td><td><a href = http://www.ncbi.nlm.nih.gov/sites/entrez?db=pubmed&cmd=search&term=15766527 target = _blank>15766527</a></td></tr><tr><td><a href = http://www.mirbase.org/cgi-bin/mirna_entry.pl?acc=MI0000433 target = _blank >hsa-let-7g*</a></td><td>hsa-let-7g</td><td>3</td><td><a href = http://www.ncbi.nlm.nih.gov/sites/entrez?Db=gene&Cmd=ShowDetailView&TermToSearch=4609&ordinalpos=1&itool=EntrezSystem2.PEntrez.Gene.Gene_ResultsPanel.Gene_RVDocSum target = _blank >MYC</a></td><td>4609</td><td><a href = http://www.ncbi.nlm.nih.gov/sites/entrez?db=pubmed&cmd=search&term=17942906 target = _blank>17942906</a></td></tr><tr><td><a href = http://www.mirbase.org/cgi-bin/mirna_entry.pl?acc=MI0000433 target = _blank >hsa-let-7g*</a></td><td>hsa-let-7g</td><td>3</td><td><a href = http://www.ncbi.nlm.nih.gov/sites/entrez?Db=gene&Cmd=ShowDetailView&TermToSearch=79727&ordinalpos=1&itool=EntrezSystem2.PEntrez.Gene.Gene_ResultsPanel.Gene_RVDocSum target = _blank >LIN28</a></td><td>79727</td><td><a href = http://www.ncbi.nlm.nih.gov/sites/entrez?db=pubmed&cmd=search&term=19110755 target = _blank>19110755</a></td></tr><tr><td><a href = http://www.mirbase.org/cgi-bin/mirna_entry.pl?acc=MI0000433 target = _blank >hsa-let-7g*</a></td><td>hsa-let-7g</td><td>3</td><td><a href = http://www.ncbi.nlm.nih.gov/sites/entrez?Db=gene&Cmd=ShowDetailView&TermToSearch=84981&ordinalpos=1&itool=EntrezSystem2.PEntrez.Gene.Gene_ResultsPanel.Gene_RVDocSum target = _blank >C17orf91</a></td><td>84981</td><td><a href = http://www.ncbi.nlm.nih.gov/sites/entrez?db=pubmed&cmd=search&term=21057539 target = _blank>21057539</a></td></tr><tr><td><a href = http://www.mirbase.org/cgi-bin/mirna_entry.pl?acc=MI0000433 target = _blank >hsa-let-7g*</a></td><td>hsa-let-7g</td><td>3</td><td><a href = http://www.ncbi.nlm.nih.gov/sites/entrez?Db=gene&Cmd=ShowDetailView&TermToSearch=10920&ordinalpos=1&itool=EntrezSystem2.PEntrez.Gene.Gene_ResultsPanel.Gene_RVDocSum target = _blank >COPS8</a></td><td>10920</td><td><a href = http://www.ncbi.nlm.nih.gov/sites/entrez?db=pubmed&cmd=search&term=21530537 target = _blank>21530537</a></td></tr><tr><td><a href = http://www.mirbase.org/cgi-bin/mirna_entry.pl?acc=MI0000433 target = _blank >hsa-let-7g*</a></td><td>hsa-let-7g</td><td>3</td><td><a href = http://www.ncbi.nlm.nih.gov/sites/entrez?Db=gene&Cmd=ShowDetailView&TermToSearch=208&ordinalpos=1&itool=EntrezSystem2.PEntrez.Gene.Gene_ResultsPanel.Gene_RVDocSum target = _blank >AKT2</a></td><td>208</td><td><a href = http://www.ncbi.nlm.nih.gov/sites/entrez?db=pubmed&cmd=search&term=22895573 target = _blank>22895573</a></td></tr><tr><td><a href = http://www.mirbase.org/cgi-bin/mirna_entry.pl?acc=MI0000433 target = _blank >hsa-let-7g*</a></td><td>hsa-let-7g</td><td>3</td><td><a href = http://www.ncbi.nlm.nih.gov/sites/entrez?Db=gene&Cmd=ShowDetailView&TermToSearch=3656&ordinalpos=1&itool=EntrezSystem2.PEntrez.Gene.Gene_ResultsPanel.Gene_RVDocSum target = _blank >IRAK2</a></td><td>3656</td><td><a href = http://www.ncbi.nlm.nih.gov/sites/entrez?db=pubmed&cmd=search&term=19284987 target = _blank>19284987</a></td></tr><tr><td><a href = http://www.mirbase.org/cgi-bin/mirna_entry.pl?acc=MI0000433 target = _blank >hsa-let-7g*</a></td><td>hsa-let-7g</td><td>3</td><td><a href = http://www.ncbi.nlm.nih.gov/sites/entrez?Db=gene&Cmd=ShowDetailView&TermToSearch=6935&ordinalpos=1&itool=EntrezSystem2.PEntrez.Gene.Gene_ResultsPanel.Gene_RVDocSum target = _blank >ZEB1</a></td><td>6935</td><td><a href = http://www.ncbi.nlm.nih.gov/sites/entrez?db=pubmed&cmd=search&term=19654291 target = _blank>19654291</a></td></tr><tr><td><a href = http://www.mirbase.org/cgi-bin/mirna_entry.pl?acc=MI0000433 target = _blank >hsa-let-7g*</a></td><td>hsa-let-7g</td><td>3</td><td><a href = http://www.ncbi.nlm.nih.gov/sites/entrez?Db=gene&Cmd=ShowDetailView&TermToSearch=1351&ordinalpos=1&itool=EntrezSystem2.PEntrez.Gene.Gene_ResultsPanel.Gene_RVDocSum target = _blank >COX8A</a></td><td>1351</td><td><a href = http://www.ncbi.nlm.nih.gov/sites/entrez?db=pubmed&cmd=search&term=20068076 target = _blank>20068076</a></td></tr><tr><td><a href = http://www.mirbase.org/cgi-bin/mirna_entry.pl?acc=MI0000433 target = _blank >hsa-let-7g*</a></td><td>hsa-let-7g</td><td>3</td><td><a href = http://www.ncbi.nlm.nih.gov/sites/entrez?Db=gene&Cmd=ShowDetailView&TermToSearch=3690&ordinalpos=1&itool=EntrezSystem2.PEntrez.Gene.Gene_ResultsPanel.Gene_RVDocSum target = _blank >ITGB3</a></td><td>3690</td><td><a href = http://www.ncbi.nlm.nih.gov/sites/entrez?db=pubmed&cmd=search&term=20498642 target = _blank>20498642</a></td></tr><tr><td><a href = http://www.mirbase.org/cgi-bin/mirna_entry.pl?acc=MI0000433 target = _blank >hsa-let-7g*</a></td><td>hsa-let-7g</td><td>3</td><td><a href = http://www.ncbi.nlm.nih.gov/sites/entrez?Db=gene&Cmd=ShowDetailView&TermToSearch=8091&ordinalpos=1&itool=EntrezSystem2.PEntrez.Gene.Gene_ResultsPanel.Gene_RVDocSum target = _blank >HMGA2</a></td><td>8091</td><td><a href = http://www.ncbi.nlm.nih.gov/sites/entrez?db=pubmed&cmd=search&term=17322030 target = _blank>17322030</a></td></tr><tr><td><a href = http://www.mirbase.org/cgi-bin/mirna_entry.pl?acc=MI0000433 target = _blank >hsa-let-7g*</a></td><td>hsa-let-7g</td><td>3</td><td><a href = http://www.ncbi.nlm.nih.gov/sites/entrez?Db=gene&Cmd=ShowDetailView&TermToSearch=10642&ordinalpos=1&itool=EntrezSystem2.PEntrez.Gene.Gene_ResultsPanel.Gene_RVDocSum target = _blank >IGF2BP1</a></td><td>10642</td><td><a href = http://www.ncbi.nlm.nih.gov/sites/entrez?db=pubmed&cmd=search&term=18413726 target = _blank>18413726</a></td></tr><tr><td><a href = http://www.mirbase.org/cgi-bin/mirna_entry.pl?acc=MI0000433 target = _blank >hsa-let-7g*</a></td><td>hsa-let-7g</td><td>3</td><td><a href = http://www.ncbi.nlm.nih.gov/sites/entrez?Db=gene&Cmd=ShowDetailView&TermToSearch=389421&ordinalpos=1&itool=EntrezSystem2.PEntrez.Gene.Gene_ResultsPanel.Gene_RVDocSum target = _blank >LIN28B</a></td><td>389421</td><td><a href = http://www.ncbi.nlm.nih.gov/sites/entrez?db=pubmed&cmd=search&term=22941191 target = _blank>22941191</a></td></tr><tr><td><a href = http://www.mirbase.org/cgi-bin/mirna_entry.pl?acc=MI0000433 target = _blank >hsa-let-7g*</a></td><td>hsa-let-7g</td><td>3</td><td><a href = http://www.ncbi.nlm.nih.gov/sites/entrez?Db=gene&Cmd=ShowDetailView&TermToSearch=9759&ordinalpos=1&itool=EntrezSystem2.PEntrez.Gene.Gene_ResultsPanel.Gene_RVDocSum target = _blank >HDAC4</a></td><td>9759</td><td><a href = http://www.ncbi.nlm.nih.gov/sites/entrez?db=pubmed&cmd=search&term=19342382 target = _blank>19342382</a></td></tr><tr><td><a href = http://www.mirbase.org/cgi-bin/mirna_entry.pl?acc=MI0000433 target = _blank >hsa-let-7g*</a></td><td>hsa-let-7g</td><td>3</td><td><a href = http://www.ncbi.nlm.nih.gov/sites/entrez?Db=gene&Cmd=ShowDetailView&TermToSearch=79727&ordinalpos=1&itool=EntrezSystem2.PEntrez.Gene.Gene_ResultsPanel.Gene_RVDocSum target = _blank >LIN28</a></td><td>79727</td><td><a href = http://www.ncbi.nlm.nih.gov/sites/entrez?db=pubmed&cmd=search&term=19713957 target = _blank>19713957</a></td></tr><tr><td><a href = http://www.mirbase.org/cgi-bin/mirna_entry.pl?acc=MI0000433 target = _blank >hsa-let-7g*</a></td><td>hsa-let-7g</td><td>3</td><td><a href = http://www.ncbi.nlm.nih.gov/sites/entrez?Db=gene&Cmd=ShowDetailView&TermToSearch=2004&ordinalpos=1&itool=EntrezSystem2.PEntrez.Gene.Gene_ResultsPanel.Gene_RVDocSum target = _blank >ELK3</a></td><td>2004</td><td><a href = http://www.ncbi.nlm.nih.gov/sites/entrez?db=pubmed&cmd=search&term=20144220 target = _blank>20144220</a></td></tr><tr><td><a href = http://www.mirbase.org/cgi-bin/mirna_entry.pl?acc=MI0000433 target = _blank >hsa-let-7g*</a></td><td>hsa-let-7g</td><td>3</td><td><a href = http://www.ncbi.nlm.nih.gov/sites/entrez?Db=gene&Cmd=ShowDetailView&TermToSearch=29102&ordinalpos=1&itool=EntrezSystem2.PEntrez.Gene.Gene_ResultsPanel.Gene_RVDocSum target = _blank >RNASEN</a></td><td>29102</td><td><a href = http://www.ncbi.nlm.nih.gov/sites/entrez?db=pubmed&cmd=search&term=20639536 target = _blank>20639536</a></td></tr><tr><td><a href = http://www.mirbase.org/cgi-bin/mirna_entry.pl?acc=MI0000433 target = _blank >hsa-let-7g*</a></td><td>hsa-let-7g</td><td>3</td><td><a href = http://www.ncbi.nlm.nih.gov/sites/entrez?Db=gene&Cmd=ShowDetailView&TermToSearch=7291&ordinalpos=1&itool=EntrezSystem2.PEntrez.Gene.Gene_ResultsPanel.Gene_RVDocSum target = _blank >TWIST1</a></td><td>7291</td><td><a href = http://www.ncbi.nlm.nih.gov/sites/entrez?db=pubmed&cmd=search&term=17600087 target = _blank>17600087</a></td></tr><tr><td><a href = http://www.mirbase.org/cgi-bin/mirna_entry.pl?acc=MI0000433 target = _blank >hsa-let-7g*</a></td><td>hsa-let-7g</td><td>3</td><td><a href = http://www.ncbi.nlm.nih.gov/sites/entrez?Db=gene&Cmd=ShowDetailView&TermToSearch=55294&ordinalpos=1&itool=EntrezSystem2.PEntrez.Gene.Gene_ResultsPanel.Gene_RVDocSum target = _blank >FBXW7</a></td><td>55294</td><td><a href = http://www.ncbi.nlm.nih.gov/sites/entrez?db=pubmed&cmd=search&term=18698153 target = _blank>18698153</a></td></tr><tr><td><a href = http://www.mirbase.org/cgi-bin/mirna_entry.pl?acc=MI0000433 target = _blank >hsa-let-7g*</a></td><td>hsa-let-7g</td><td>3</td><td><a href = http://www.ncbi.nlm.nih.gov/sites/entrez?Db=gene&Cmd=ShowDetailView&TermToSearch=7291&ordinalpos=1&itool=EntrezSystem2.PEntrez.Gene.Gene_ResultsPanel.Gene_RVDocSum target = _blank >TWIST1</a></td><td>7291</td><td><a href = http://www.ncbi.nlm.nih.gov/sites/entrez?db=pubmed&cmd=search&term=21352471 target = _blank>21352471</a></td></tr><tr><td><a href = http://www.mirbase.org/cgi-bin/mirna_entry.pl?acc=MI0000433 target = _blank >hsa-let-7g*</a></td><td>hsa-let-7g</td><td>3</td><td><a href = http://www.ncbi.nlm.nih.gov/sites/entrez?Db=gene&Cmd=ShowDetailView&TermToSearch=326&ordinalpos=1&itool=EntrezSystem2.PEntrez.Gene.Gene_ResultsPanel.Gene_RVDocSum target = _blank >AIRE</a></td><td>326</td><td><a href = http://www.ncbi.nlm.nih.gov/sites/entrez?db=pubmed&cmd=search&term=22540148 target = _blank>22540148</a></td></tr><tr><td><a href = http://www.mirbase.org/cgi-bin/mirna_entry.pl?acc=MI0000433 target = _blank >hsa-let-7g*</a></td><td>hsa-let-7g</td><td>3</td><td><a href = http://www.ncbi.nlm.nih.gov/sites/entrez?Db=gene&Cmd=ShowDetailView&TermToSearch=389421&ordinalpos=1&itool=EntrezSystem2.PEntrez.Gene.Gene_ResultsPanel.Gene_RVDocSum target = _blank >LIN28B</a></td><td>389421</td><td><a href = http://www.ncbi.nlm.nih.gov/sites/entrez?db=pubmed&cmd=search&term=23337528 target = _blank>23337528</a></td></tr><tr><td><a href = http://www.mirbase.org/cgi-bin/mirna_entry.pl?acc=MI0000433 target = _blank >hsa-let-7g*</a></td><td>hsa-let-7g</td><td>3</td><td><a href = http://www.ncbi.nlm.nih.gov/sites/entrez?Db=gene&Cmd=ShowDetailView&TermToSearch=207&ordinalpos=1&itool=EntrezSystem2.PEntrez.Gene.Gene_ResultsPanel.Gene_RVDocSum target = _blank >AKT1</a></td><td>207</td><td><a href = http://www.ncbi.nlm.nih.gov/sites/entrez?db=pubmed&cmd=search&term=19528081 target = _blank>19528081</a></td></tr><tr><td><a href = http://www.mirbase.org/cgi-bin/mirna_entry.pl?acc=MI0000433 target = _blank >hsa-let-7g*</a></td><td>hsa-let-7g</td><td>3</td><td><a href = http://www.ncbi.nlm.nih.gov/sites/entrez?Db=gene&Cmd=ShowDetailView&TermToSearch=23112&ordinalpos=1&itool=EntrezSystem2.PEntrez.Gene.Gene_ResultsPanel.Gene_RVDocSum target = _blank >TNRC6B</a></td><td>23112</td><td><a href = http://www.ncbi.nlm.nih.gov/sites/entrez?db=pubmed&cmd=search&term=19898466 target = _blank>19898466</a></td></tr><tr><td><a href = http://www.mirbase.org/cgi-bin/mirna_entry.pl?acc=MI0000433 target = _blank >hsa-let-7g*</a></td><td>hsa-let-7g</td><td>3</td><td><a href = http://www.ncbi.nlm.nih.gov/sites/entrez?Db=gene&Cmd=ShowDetailView&TermToSearch=10153&ordinalpos=1&itool=EntrezSystem2.PEntrez.Gene.Gene_ResultsPanel.Gene_RVDocSum target = _blank >CEBPZ</a></td><td>10153</td><td><a href = http://www.ncbi.nlm.nih.gov/sites/entrez?db=pubmed&cmd=search&term=20425795 target = _blank>20425795</a></td></tr><tr><td><a href = http://www.mirbase.org/cgi-bin/mirna_entry.pl?acc=MI0000433 target = _blank >hsa-let-7g*</a></td><td>hsa-let-7g</td><td>3</td><td><a href = http://www.ncbi.nlm.nih.gov/sites/entrez?Db=gene&Cmd=ShowDetailView&TermToSearch=27161&ordinalpos=1&itool=EntrezSystem2.PEntrez.Gene.Gene_ResultsPanel.Gene_RVDocSum target = _blank >EIF2C2</a></td><td>27161</td><td><a href = http://www.ncbi.nlm.nih.gov/sites/entrez?db=pubmed&cmd=search&term=16756390 target = _blank>16756390</a></td></tr><tr><td><a href = http://www.mirbase.org/cgi-bin/mirna_entry.pl?acc=MI0000433 target = _blank >hsa-let-7g*</a></td><td>hsa-let-7g</td><td>3</td><td><a href = http://www.ncbi.nlm.nih.gov/sites/entrez?Db=gene&Cmd=ShowDetailView&TermToSearch=1822&ordinalpos=1&itool=EntrezSystem2.PEntrez.Gene.Gene_ResultsPanel.Gene_RVDocSum target = _blank >ATN1</a></td><td>1822</td><td><a href = http://www.ncbi.nlm.nih.gov/sites/entrez?db=pubmed&cmd=search&term=18083101 target = _blank>18083101</a></td></tr><tr><td><a href = http://www.mirbase.org/cgi-bin/mirna_entry.pl?acc=MI0000433 target = _blank >hsa-let-7g*</a></td><td>hsa-let-7g</td><td>3</td><td><a href = http://www.ncbi.nlm.nih.gov/sites/entrez?Db=gene&Cmd=ShowDetailView&TermToSearch=23405&ordinalpos=1&itool=EntrezSystem2.PEntrez.Gene.Gene_ResultsPanel.Gene_RVDocSum target = _blank >DICER1</a></td><td>23405</td><td><a href = http://www.ncbi.nlm.nih.gov/sites/entrez?db=pubmed&cmd=search&term=21102586 target = _blank>21102586</a></td></tr><tr><td><a href = http://www.mirbase.org/cgi-bin/mirna_entry.pl?acc=MI0000433 target = _blank >hsa-let-7g*</a></td><td>hsa-let-7g</td><td>3</td><td><a href = http://www.ncbi.nlm.nih.gov/sites/entrez?Db=gene&Cmd=ShowDetailView&TermToSearch=23405&ordinalpos=1&itool=EntrezSystem2.PEntrez.Gene.Gene_ResultsPanel.Gene_RVDocSum target = _blank >DICER1</a></td><td>23405</td><td><a href = http://www.ncbi.nlm.nih.gov/sites/entrez?db=pubmed&cmd=search&term=21815640 target = _blank>21815640</a></td></tr><tr><td><a href = http://www.mirbase.org/cgi-bin/mirna_entry.pl?acc=MI0000433 target = _blank >hsa-let-7g*</a></td><td>hsa-let-7g</td><td>3</td><td><a href = http://www.ncbi.nlm.nih.gov/sites/entrez?Db=gene&Cmd=ShowDetailView&TermToSearch=4609&ordinalpos=1&itool=EntrezSystem2.PEntrez.Gene.Gene_ResultsPanel.Gene_RVDocSum target = _blank >MYC</a></td><td>4609</td><td><a href = http://www.ncbi.nlm.nih.gov/sites/entrez?db=pubmed&cmd=search&term=21252116 target = _blank>21252116</a></td></tr><tr><td><a href = http://www.mirbase.org/cgi-bin/mirna_entry.pl?acc=MI0000433 target = _blank >hsa-let-7g*</a></td><td>hsa-let-7g</td><td>3</td><td><a href = http://www.ncbi.nlm.nih.gov/sites/entrez?Db=gene&Cmd=ShowDetailView&TermToSearch=4893&ordinalpos=1&itool=EntrezSystem2.PEntrez.Gene.Gene_ResultsPanel.Gene_RVDocSum target = _blank >NRAS</a></td><td>4893</td><td><a href = http://www.ncbi.nlm.nih.gov/sites/entrez?db=pubmed&cmd=search&term=21869823 target = _blank>21869823</a></td></tr><tr><td><a href = http://www.mirbase.org/cgi-bin/mirna_entry.pl?acc=MI0000433 target = _blank >hsa-let-7g*</a></td><td>hsa-let-7g</td><td>3</td><td><a href = http://www.ncbi.nlm.nih.gov/sites/entrez?Db=gene&Cmd=ShowDetailView&TermToSearch=27161&ordinalpos=1&itool=EntrezSystem2.PEntrez.Gene.Gene_ResultsPanel.Gene_RVDocSum target = _blank >EIF2C2</a></td><td>27161</td><td><a href = http://www.ncbi.nlm.nih.gov/sites/entrez?db=pubmed&cmd=search&term=23097274 target = _blank>23097274</a></td></tr><tr><td><a href = http://www.mirbase.org/cgi-bin/mirna_entry.pl?acc=MI0000433 target = _blank >hsa-let-7g*</a></td><td>hsa-let-7g</td><td>3</td><td><a href = http://www.ncbi.nlm.nih.gov/sites/entrez?Db=gene&Cmd=ShowDetailView&TermToSearch=23112&ordinalpos=1&itool=EntrezSystem2.PEntrez.Gene.Gene_ResultsPanel.Gene_RVDocSum target = _blank >TNRC6B</a></td><td>23112</td><td><a href = http://www.ncbi.nlm.nih.gov/sites/entrez?db=pubmed&cmd=search&term=19398495 target = _blank>19398495</a></td></tr><tr><td><a href = http://www.mirbase.org/cgi-bin/mirna_entry.pl?acc=MI0000433 target = _blank >hsa-let-7g*</a></td><td>hsa-let-7g</td><td>3</td><td><a href = http://www.ncbi.nlm.nih.gov/sites/entrez?Db=gene&Cmd=ShowDetailView&TermToSearch=121256&ordinalpos=1&itool=EntrezSystem2.PEntrez.Gene.Gene_ResultsPanel.Gene_RVDocSum target = _blank >TMEM132D</a></td><td>121256</td><td><a href = http://www.ncbi.nlm.nih.gov/sites/entrez?db=pubmed&cmd=search&term=19785751 target = _blank>19785751</a></td></tr><tr><td><a href = http://www.mirbase.org/cgi-bin/mirna_entry.pl?acc=MI0000433 target = _blank >hsa-let-7g*</a></td><td>hsa-let-7g</td><td>3</td><td><a href = http://www.ncbi.nlm.nih.gov/sites/entrez?Db=gene&Cmd=ShowDetailView&TermToSearch=2735&ordinalpos=1&itool=EntrezSystem2.PEntrez.Gene.Gene_ResultsPanel.Gene_RVDocSum target = _blank >GLI1</a></td><td>2735</td><td><a href = http://www.ncbi.nlm.nih.gov/sites/entrez?db=pubmed&cmd=search&term=20216554 target = _blank>20216554</a></td></tr><tr><td><a href = http://www.mirbase.org/cgi-bin/mirna_entry.pl?acc=MI0000433 target = _blank >hsa-let-7g*</a></td><td>hsa-let-7g</td><td>3</td><td><a href = http://www.ncbi.nlm.nih.gov/sites/entrez?Db=gene&Cmd=ShowDetailView&TermToSearch=672&ordinalpos=1&itool=EntrezSystem2.PEntrez.Gene.Gene_ResultsPanel.Gene_RVDocSum target = _blank >BRCA1</a></td><td>672</td><td><a href = http://www.ncbi.nlm.nih.gov/sites/entrez?db=pubmed&cmd=search&term=20647319 target = _blank>20647319</a></td></tr><tr><td><a href = http://www.mirbase.org/cgi-bin/mirna_entry.pl?acc=MI0000433 target = _blank >hsa-let-7g*</a></td><td>hsa-let-7g</td><td>3</td><td><a href = http://www.ncbi.nlm.nih.gov/sites/entrez?Db=gene&Cmd=ShowDetailView&TermToSearch=79727&ordinalpos=1&itool=EntrezSystem2.PEntrez.Gene.Gene_ResultsPanel.Gene_RVDocSum target = _blank >LIN28</a></td><td>79727</td><td><a href = http://www.ncbi.nlm.nih.gov/sites/entrez?db=pubmed&cmd=search&term=15003116 target = _blank>15003116</a></td></tr><tr><td><a href = http://www.mirbase.org/cgi-bin/mirna_entry.pl?acc=MI0000433 target = _blank >hsa-let-7g*</a></td><td>hsa-let-7g</td><td>3</td><td><a href = http://www.ncbi.nlm.nih.gov/sites/entrez?Db=gene&Cmd=ShowDetailView&TermToSearch=3845&ordinalpos=1&itool=EntrezSystem2.PEntrez.Gene.Gene_ResultsPanel.Gene_RVDocSum target = _blank >KRAS</a></td><td>3845</td><td><a href = http://www.ncbi.nlm.nih.gov/sites/entrez?db=pubmed&cmd=search&term=17728006 target = _blank>17728006</a></td></tr><tr><td><a href = http://www.mirbase.org/cgi-bin/mirna_entry.pl?acc=MI0000433 target = _blank >hsa-let-7g*</a></td><td>hsa-let-7g</td><td>3</td><td><a href = http://www.ncbi.nlm.nih.gov/sites/entrez?Db=gene&Cmd=ShowDetailView&TermToSearch=23405&ordinalpos=1&itool=EntrezSystem2.PEntrez.Gene.Gene_ResultsPanel.Gene_RVDocSum target = _blank >DICER1</a></td><td>23405</td><td><a href = http://www.ncbi.nlm.nih.gov/sites/entrez?db=pubmed&cmd=search&term=18812516 target = _blank>18812516</a></td></tr><tr><td><a href = http://www.mirbase.org/cgi-bin/mirna_entry.pl?acc=MI0000433 target = _blank >hsa-let-7g*</a></td><td>hsa-let-7g</td><td>3</td><td><a href = http://www.ncbi.nlm.nih.gov/sites/entrez?Db=gene&Cmd=ShowDetailView&TermToSearch=997&ordinalpos=1&itool=EntrezSystem2.PEntrez.Gene.Gene_ResultsPanel.Gene_RVDocSum target = _blank >CDC34</a></td><td>997</td><td><a href = http://www.ncbi.nlm.nih.gov/sites/entrez?db=pubmed&cmd=search&term=20876843 target = _blank>20876843</a></td></tr><tr><td><a href = http://www.mirbase.org/cgi-bin/mirna_entry.pl?acc=MI0000433 target = _blank >hsa-let-7g*</a></td><td>hsa-let-7g</td><td>3</td><td><a href = http://www.ncbi.nlm.nih.gov/sites/entrez?Db=gene&Cmd=ShowDetailView&TermToSearch=5067&ordinalpos=1&itool=EntrezSystem2.PEntrez.Gene.Gene_ResultsPanel.Gene_RVDocSum target = _blank >CNTN3</a></td><td>5067</td><td><a href = http://www.ncbi.nlm.nih.gov/sites/entrez?db=pubmed&cmd=search&term=21378162 target = _blank>21378162</a></td></tr><tr><td><a href = http://www.mirbase.org/cgi-bin/mirna_entry.pl?acc=MI0000433 target = _blank >hsa-let-7g*</a></td><td>hsa-let-7g</td><td>3</td><td><a href = http://www.ncbi.nlm.nih.gov/sites/entrez?Db=gene&Cmd=ShowDetailView&TermToSearch=1351&ordinalpos=1&itool=EntrezSystem2.PEntrez.Gene.Gene_ResultsPanel.Gene_RVDocSum target = _blank >COX8A</a></td><td>1351</td><td><a href = http://www.ncbi.nlm.nih.gov/sites/entrez?db=pubmed&cmd=search&term=22851141 target = _blank>22851141</a></td></tr><tr><td><a href = http://www.mirbase.org/cgi-bin/mirna_entry.pl?acc=MI0000433 target = _blank >hsa-let-7g*</a></td><td>hsa-let-7g</td><td>3</td><td><a href = http://www.ncbi.nlm.nih.gov/sites/entrez?Db=gene&Cmd=ShowDetailView&TermToSearch=8091&ordinalpos=1&itool=EntrezSystem2.PEntrez.Gene.Gene_ResultsPanel.Gene_RVDocSum target = _blank >HMGA2</a></td><td>8091</td><td><a href = http://www.ncbi.nlm.nih.gov/sites/entrez?db=pubmed&cmd=search&term=19179606 target = _blank>19179606</a></td></tr><tr><td><a href = http://www.mirbase.org/cgi-bin/mirna_entry.pl?acc=MI0000433 target = _blank >hsa-let-7g*</a></td><td>hsa-let-7g</td><td>3</td><td><a href = http://www.ncbi.nlm.nih.gov/sites/entrez?Db=gene&Cmd=ShowDetailView&TermToSearch=5225&ordinalpos=1&itool=EntrezSystem2.PEntrez.Gene.Gene_ResultsPanel.Gene_RVDocSum target = _blank >PGC</a></td><td>5225</td><td><a href = http://www.ncbi.nlm.nih.gov/sites/entrez?db=pubmed&cmd=search&term=19578360 target = _blank>19578360</a></td></tr><tr><td><a href = http://www.mirbase.org/cgi-bin/mirna_entry.pl?acc=MI0000433 target = _blank >hsa-let-7g*</a></td><td>hsa-let-7g</td><td>3</td><td><a href = http://www.ncbi.nlm.nih.gov/sites/entrez?Db=gene&Cmd=ShowDetailView&TermToSearch=7080&ordinalpos=1&itool=EntrezSystem2.PEntrez.Gene.Gene_ResultsPanel.Gene_RVDocSum target = _blank >NKX2-1</a></td><td>7080</td><td><a href = http://www.ncbi.nlm.nih.gov/sites/entrez?db=pubmed&cmd=search&term=19956384 target = _blank>19956384</a></td></tr><tr><td><a href = http://www.mirbase.org/cgi-bin/mirna_entry.pl?acc=MI0000433 target = _blank >hsa-let-7g*</a></td><td>hsa-let-7g</td><td>3</td><td><a href = http://www.ncbi.nlm.nih.gov/sites/entrez?Db=gene&Cmd=ShowDetailView&TermToSearch=79727&ordinalpos=1&itool=EntrezSystem2.PEntrez.Gene.Gene_ResultsPanel.Gene_RVDocSum target = _blank >LIN28</a></td><td>79727</td><td><a href = http://www.ncbi.nlm.nih.gov/sites/entrez?db=pubmed&cmd=search&term=20459595 target = _blank>20459595</a></td></tr><tr><td><a href = http://www.mirbase.org/cgi-bin/mirna_entry.pl?acc=MI0000433 target = _blank >hsa-let-7g*</a></td><td>hsa-let-7g</td><td>3</td><td><a href = http://www.ncbi.nlm.nih.gov/sites/entrez?Db=gene&Cmd=ShowDetailView&TermToSearch=27161&ordinalpos=1&itool=EntrezSystem2.PEntrez.Gene.Gene_ResultsPanel.Gene_RVDocSum target = _blank >EIF2C2</a></td><td>27161</td><td><a href = http://www.ncbi.nlm.nih.gov/sites/entrez?db=pubmed&cmd=search&term=16971455 target = _blank>16971455</a></td></tr><tr><td><a href = http://www.mirbase.org/cgi-bin/mirna_entry.pl?acc=MI0000433 target = _blank >hsa-let-7g*</a></td><td>hsa-let-7g</td><td>3</td><td><a href = http://www.ncbi.nlm.nih.gov/sites/entrez?Db=gene&Cmd=ShowDetailView&TermToSearch=8091&ordinalpos=1&itool=EntrezSystem2.PEntrez.Gene.Gene_ResultsPanel.Gene_RVDocSum target = _blank >HMGA2</a></td><td>8091</td><td><a href = http://www.ncbi.nlm.nih.gov/sites/entrez?db=pubmed&cmd=search&term=18308936 target = _blank>18308936</a></td></tr><tr><td><a href = http://www.mirbase.org/cgi-bin/mirna_entry.pl?acc=MI0000433 target = _blank >hsa-let-7g*</a></td><td>hsa-let-7g</td><td>3</td><td><a href = http://www.ncbi.nlm.nih.gov/sites/entrez?Db=gene&Cmd=ShowDetailView&TermToSearch=8091&ordinalpos=1&itool=EntrezSystem2.PEntrez.Gene.Gene_ResultsPanel.Gene_RVDocSum target = _blank >HMGA2</a></td><td>8091</td><td><a href = http://www.ncbi.nlm.nih.gov/sites/entrez?db=pubmed&cmd=search&term=18413726 target = _blank>18413726</a></td></tr><tr><td><a href = http://www.mirbase.org/cgi-bin/mirna_entry.pl?acc=MI0000433 target = _blank >hsa-let-7g*</a></td><td>hsa-let-7g</td><td>3</td><td><a href = http://www.ncbi.nlm.nih.gov/sites/entrez?Db=gene&Cmd=ShowDetailView&TermToSearch=581&ordinalpos=1&itool=EntrezSystem2.PEntrez.Gene.Gene_ResultsPanel.Gene_RVDocSum target = _blank >BAX</a></td><td>581</td><td><a href = http://www.ncbi.nlm.nih.gov/sites/entrez?db=pubmed&cmd=search&term=21293479 target = _blank>21293479</a></td></tr><tr><td><a href = http://www.mirbase.org/cgi-bin/mirna_entry.pl?acc=MI0000433 target = _blank >hsa-let-7g*</a></td><td>hsa-let-7g</td><td>3</td><td><a href = http://www.ncbi.nlm.nih.gov/sites/entrez?Db=gene&Cmd=ShowDetailView&TermToSearch=3976&ordinalpos=1&itool=EntrezSystem2.PEntrez.Gene.Gene_ResultsPanel.Gene_RVDocSum target = _blank >LIF</a></td><td>3976</td><td><a href = http://www.ncbi.nlm.nih.gov/sites/entrez?db=pubmed&cmd=search&term=22261338 target = _blank>22261338</a></td></tr><tr><td><a href = http://www.mirbase.org/cgi-bin/mirna_entry.pl?acc=MI0000433 target = _blank >hsa-let-7g*</a></td><td>hsa-let-7g</td><td>3</td><td><a href = http://www.ncbi.nlm.nih.gov/sites/entrez?Db=gene&Cmd=ShowDetailView&TermToSearch=389421&ordinalpos=1&itool=EntrezSystem2.PEntrez.Gene.Gene_ResultsPanel.Gene_RVDocSum target = _blank >LIN28B</a></td><td>389421</td><td><a href = http://www.ncbi.nlm.nih.gov/sites/entrez?db=pubmed&cmd=search&term=23138112 target = _blank>23138112</a></td></tr><tr><td><a href = http://www.mirbase.org/cgi-bin/mirna_entry.pl?acc=MI0000433 target = _blank >hsa-let-7g*</a></td><td>hsa-let-7g</td><td>3</td><td><a href = http://www.ncbi.nlm.nih.gov/sites/entrez?Db=gene&Cmd=ShowDetailView&TermToSearch=10999&ordinalpos=1&itool=EntrezSystem2.PEntrez.Gene.Gene_ResultsPanel.Gene_RVDocSum target = _blank >SLC27A4</a></td><td>10999</td><td><a href = http://www.ncbi.nlm.nih.gov/sites/entrez?db=pubmed&cmd=search&term=19477633 target = _blank>19477633</a></td></tr><tr><td><a href = http://www.mirbase.org/cgi-bin/mirna_entry.pl?acc=MI0000433 target = _blank >hsa-let-7g*</a></td><td>hsa-let-7g</td><td>3</td><td><a href = http://www.ncbi.nlm.nih.gov/sites/entrez?Db=gene&Cmd=ShowDetailView&TermToSearch=27327&ordinalpos=1&itool=EntrezSystem2.PEntrez.Gene.Gene_ResultsPanel.Gene_RVDocSum target = _blank >TNRC6A</a></td><td>27327</td><td><a href = http://www.ncbi.nlm.nih.gov/sites/entrez?db=pubmed&cmd=search&term=19841879 target = _blank>19841879</a></td></tr><tr><td><a href = http://www.mirbase.org/cgi-bin/mirna_entry.pl?acc=MI0000433 target = _blank >hsa-let-7g*</a></td><td>hsa-let-7g</td><td>3</td><td><a href = http://www.ncbi.nlm.nih.gov/sites/entrez?Db=gene&Cmd=ShowDetailView&TermToSearch=595&ordinalpos=1&itool=EntrezSystem2.PEntrez.Gene.Gene_ResultsPanel.Gene_RVDocSum target = _blank >CCND1</a></td><td>595</td><td><a href = http://www.ncbi.nlm.nih.gov/sites/entrez?db=pubmed&cmd=search&term=20309880 target = _blank>20309880</a></td></tr><tr><td><a href = http://www.mirbase.org/cgi-bin/mirna_entry.pl?acc=MI0000433 target = _blank >hsa-let-7g*</a></td><td>hsa-let-7g</td><td>3</td><td><a href = http://www.ncbi.nlm.nih.gov/sites/entrez?Db=gene&Cmd=ShowDetailView&TermToSearch=3569&ordinalpos=1&itool=EntrezSystem2.PEntrez.Gene.Gene_ResultsPanel.Gene_RVDocSum target = _blank >IL6</a></td><td>3569</td><td><a href = http://www.ncbi.nlm.nih.gov/sites/entrez?db=pubmed&cmd=search&term=20797623 target = _blank>20797623</a></td></tr><tr><td><a href = http://www.mirbase.org/cgi-bin/mirna_entry.pl?acc=MI0000433 target = _blank >hsa-let-7g*</a></td><td>hsa-let-7g</td><td>3</td><td><a href = http://www.ncbi.nlm.nih.gov/sites/entrez?Db=gene&Cmd=ShowDetailView&TermToSearch=4893&ordinalpos=1&itool=EntrezSystem2.PEntrez.Gene.Gene_ResultsPanel.Gene_RVDocSum target = _blank >NRAS</a></td><td>4893</td><td><a href = http://www.ncbi.nlm.nih.gov/sites/entrez?db=pubmed&cmd=search&term=15766527 target = _blank>15766527</a></td></tr><tr><td><a href = http://www.mirbase.org/cgi-bin/mirna_entry.pl?acc=MI0000433 target = _blank >hsa-let-7g*</a></td><td>hsa-let-7g</td><td>3</td><td><a href = http://www.ncbi.nlm.nih.gov/sites/entrez?Db=gene&Cmd=ShowDetailView&TermToSearch=8996&ordinalpos=1&itool=EntrezSystem2.PEntrez.Gene.Gene_ResultsPanel.Gene_RVDocSum target = _blank >NOL3</a></td><td>8996</td><td><a href = http://www.ncbi.nlm.nih.gov/sites/entrez?db=pubmed&cmd=search&term=17942906 target = _blank>17942906</a></td></tr><tr><td><a href = http://www.mirbase.org/cgi-bin/mirna_entry.pl?acc=MI0000433 target = _blank >hsa-let-7g*</a></td><td>hsa-let-7g</td><td>3</td><td><a href = http://www.ncbi.nlm.nih.gov/sites/entrez?Db=gene&Cmd=ShowDetailView&TermToSearch=4609&ordinalpos=1&itool=EntrezSystem2.PEntrez.Gene.Gene_ResultsPanel.Gene_RVDocSum target = _blank >MYC</a></td><td>4609</td><td><a href = http://www.ncbi.nlm.nih.gov/sites/entrez?db=pubmed&cmd=search&term=19116113 target = _blank>19116113</a></td></tr><tr><td><a href = http://www.mirbase.org/cgi-bin/mirna_entry.pl?acc=MI0000433 target = _blank >hsa-let-7g*</a></td><td>hsa-let-7g</td><td>3</td><td><a href = http://www.ncbi.nlm.nih.gov/sites/entrez?Db=gene&Cmd=ShowDetailView&TermToSearch=861&ordinalpos=1&itool=EntrezSystem2.PEntrez.Gene.Gene_ResultsPanel.Gene_RVDocSum target = _blank >RUNX1</a></td><td>861</td><td><a href = http://www.ncbi.nlm.nih.gov/sites/entrez?db=pubmed&cmd=search&term=21057539 target = _blank>21057539</a></td></tr><tr><td><a href = http://www.mirbase.org/cgi-bin/mirna_entry.pl?acc=MI0000433 target = _blank >hsa-let-7g*</a></td><td>hsa-let-7g</td><td>3</td><td><a href = http://www.ncbi.nlm.nih.gov/sites/entrez?Db=gene&Cmd=ShowDetailView&TermToSearch=1446&ordinalpos=1&itool=EntrezSystem2.PEntrez.Gene.Gene_ResultsPanel.Gene_RVDocSum target = _blank >CSN1S1</a></td><td>1446</td><td><a href = http://www.ncbi.nlm.nih.gov/sites/entrez?db=pubmed&cmd=search&term=21530537 target = _blank>21530537</a></td></tr><tr><td><a href = http://www.mirbase.org/cgi-bin/mirna_entry.pl?acc=MI0000433 target = _blank >hsa-let-7g*</a></td><td>hsa-let-7g</td><td>3</td><td><a href = http://www.ncbi.nlm.nih.gov/sites/entrez?Db=gene&Cmd=ShowDetailView&TermToSearch=27086&ordinalpos=1&itool=EntrezSystem2.PEntrez.Gene.Gene_ResultsPanel.Gene_RVDocSum target = _blank >FOXP1</a></td><td>27086</td><td><a href = http://www.ncbi.nlm.nih.gov/sites/entrez?db=pubmed&cmd=search&term=22895573 target = _blank>22895573</a></td></tr><tr><td><a href = http://www.mirbase.org/cgi-bin/mirna_entry.pl?acc=MI0000433 target = _blank >hsa-let-7g*</a></td><td>hsa-let-7g</td><td>3</td><td><a href = http://www.ncbi.nlm.nih.gov/sites/entrez?Db=gene&Cmd=ShowDetailView&TermToSearch=596&ordinalpos=1&itool=EntrezSystem2.PEntrez.Gene.Gene_ResultsPanel.Gene_RVDocSum target = _blank >BCL2</a></td><td>596</td><td><a href = http://www.ncbi.nlm.nih.gov/sites/entrez?db=pubmed&cmd=search&term=19284987 target = _blank>19284987</a></td></tr><tr><td><a href = http://www.mirbase.org/cgi-bin/mirna_entry.pl?acc=MI0000433 target = _blank >hsa-let-7g*</a></td><td>hsa-let-7g</td><td>3</td><td><a href = http://www.ncbi.nlm.nih.gov/sites/entrez?Db=gene&Cmd=ShowDetailView&TermToSearch=5225&ordinalpos=1&itool=EntrezSystem2.PEntrez.Gene.Gene_ResultsPanel.Gene_RVDocSum target = _blank >PGC</a></td><td>5225</td><td><a href = http://www.ncbi.nlm.nih.gov/sites/entrez?db=pubmed&cmd=search&term=19686677 target = _blank>19686677</a></td></tr><tr><td><a href = http://www.mirbase.org/cgi-bin/mirna_entry.pl?acc=MI0000433 target = _blank >hsa-let-7g*</a></td><td>hsa-let-7g</td><td>3</td><td><a href = http://www.ncbi.nlm.nih.gov/sites/entrez?Db=gene&Cmd=ShowDetailView&TermToSearch=23601&ordinalpos=1&itool=EntrezSystem2.PEntrez.Gene.Gene_ResultsPanel.Gene_RVDocSum target = _blank >CLEC5A</a></td><td>23601</td><td><a href = http://www.ncbi.nlm.nih.gov/sites/entrez?db=pubmed&cmd=search&term=20091141 target = _blank>20091141</a></td></tr><tr><td><a href = http://www.mirbase.org/cgi-bin/mirna_entry.pl?acc=MI0000433 target = _blank >hsa-let-7g*</a></td><td>hsa-let-7g</td><td>3</td><td><a href = http://www.ncbi.nlm.nih.gov/sites/entrez?Db=gene&Cmd=ShowDetailView&TermToSearch=7329&ordinalpos=1&itool=EntrezSystem2.PEntrez.Gene.Gene_ResultsPanel.Gene_RVDocSum target = _blank >UBE2I</a></td><td>7329</td><td><a href = http://www.ncbi.nlm.nih.gov/sites/entrez?db=pubmed&cmd=search&term=20498642 target = _blank>20498642</a></td></tr><tr><td><a href = http://www.mirbase.org/cgi-bin/mirna_entry.pl?acc=MI0000433 target = _blank >hsa-let-7g*</a></td><td>hsa-let-7g</td><td>3</td><td><a href = http://www.ncbi.nlm.nih.gov/sites/entrez?Db=gene&Cmd=ShowDetailView&TermToSearch=23405&ordinalpos=1&itool=EntrezSystem2.PEntrez.Gene.Gene_ResultsPanel.Gene_RVDocSum target = _blank >DICER1</a></td><td>23405</td><td><a href = http://www.ncbi.nlm.nih.gov/sites/entrez?db=pubmed&cmd=search&term=17437991 target = _blank>17437991</a></td></tr><tr><td><a href = http://www.mirbase.org/cgi-bin/mirna_entry.pl?acc=MI0000433 target = _blank >hsa-let-7g*</a></td><td>hsa-let-7g</td><td>3</td><td><a href = http://www.ncbi.nlm.nih.gov/sites/entrez?Db=gene&Cmd=ShowDetailView&TermToSearch=79727&ordinalpos=1&itool=EntrezSystem2.PEntrez.Gene.Gene_ResultsPanel.Gene_RVDocSum target = _blank >LIN28</a></td><td>79727</td><td><a href = http://www.ncbi.nlm.nih.gov/sites/entrez?db=pubmed&cmd=search&term=21815640 target = _blank>21815640</a></td></tr><tr><td><a href = http://www.mirbase.org/cgi-bin/mirna_entry.pl?acc=MI0000433 target = _blank >hsa-let-7g*</a></td><td>hsa-let-7g</td><td>3</td><td><a href = http://www.ncbi.nlm.nih.gov/sites/entrez?Db=gene&Cmd=ShowDetailView&TermToSearch=6899&ordinalpos=1&itool=EntrezSystem2.PEntrez.Gene.Gene_ResultsPanel.Gene_RVDocSum target = _blank >TBX1</a></td><td>6899</td><td><a href = http://www.ncbi.nlm.nih.gov/sites/entrez?db=pubmed&cmd=search&term=22964023 target = _blank>22964023</a></td></tr><tr><td><a href = http://www.mirbase.org/cgi-bin/mirna_entry.pl?acc=MI0000433 target = _blank >hsa-let-7g*</a></td><td>hsa-let-7g</td><td>3</td><td><a href = http://www.ncbi.nlm.nih.gov/sites/entrez?Db=gene&Cmd=ShowDetailView&TermToSearch=10409&ordinalpos=1&itool=EntrezSystem2.PEntrez.Gene.Gene_ResultsPanel.Gene_RVDocSum target = _blank >BASP1</a></td><td>10409</td><td><a href = http://www.ncbi.nlm.nih.gov/sites/entrez?db=pubmed&cmd=search&term=19342589 target = _blank>19342589</a></td></tr><tr><td><a href = http://www.mirbase.org/cgi-bin/mirna_entry.pl?acc=MI0000433 target = _blank >hsa-let-7g*</a></td><td>hsa-let-7g</td><td>3</td><td><a href = http://www.ncbi.nlm.nih.gov/sites/entrez?Db=gene&Cmd=ShowDetailView&TermToSearch=23318&ordinalpos=1&itool=EntrezSystem2.PEntrez.Gene.Gene_ResultsPanel.Gene_RVDocSum target = _blank >ZCCHC11</a></td><td>23318</td><td><a href = http://www.ncbi.nlm.nih.gov/sites/entrez?db=pubmed&cmd=search&term=19713958 target = _blank>19713958</a></td></tr><tr><td><a href = http://www.mirbase.org/cgi-bin/mirna_entry.pl?acc=MI0000433 target = _blank >hsa-let-7g*</a></td><td>hsa-let-7g</td><td>3</td><td><a href = http://www.ncbi.nlm.nih.gov/sites/entrez?Db=gene&Cmd=ShowDetailView&TermToSearch=526&ordinalpos=1&itool=EntrezSystem2.PEntrez.Gene.Gene_ResultsPanel.Gene_RVDocSum target = _blank >ATP6V1B2</a></td><td>526</td><td><a href = http://www.ncbi.nlm.nih.gov/sites/entrez?db=pubmed&cmd=search&term=20144220 target = _blank>20144220</a></td></tr><tr><td><a href = http://www.mirbase.org/cgi-bin/mirna_entry.pl?acc=MI0000433 target = _blank >hsa-let-7g*</a></td><td>hsa-let-7g</td><td>3</td><td><a href = http://www.ncbi.nlm.nih.gov/sites/entrez?Db=gene&Cmd=ShowDetailView&TermToSearch=4609&ordinalpos=1&itool=EntrezSystem2.PEntrez.Gene.Gene_ResultsPanel.Gene_RVDocSum target = _blank >MYC</a></td><td>4609</td><td><a href = http://www.ncbi.nlm.nih.gov/sites/entrez?db=pubmed&cmd=search&term=20639536 target = _blank>20639536</a></td></tr><tr><td><a href = http://www.mirbase.org/cgi-bin/mirna_entry.pl?acc=MI0000433 target = _blank >hsa-let-7g*</a></td><td>hsa-let-7g</td><td>3</td><td><a href = http://www.ncbi.nlm.nih.gov/sites/entrez?Db=gene&Cmd=ShowDetailView&TermToSearch=8091&ordinalpos=1&itool=EntrezSystem2.PEntrez.Gene.Gene_ResultsPanel.Gene_RVDocSum target = _blank >HMGA2</a></td><td>8091</td><td><a href = http://www.ncbi.nlm.nih.gov/sites/entrez?db=pubmed&cmd=search&term=17600087 target = _blank>17600087</a></td></tr><tr><td><a href = http://www.mirbase.org/cgi-bin/mirna_entry.pl?acc=MI0000433 target = _blank >hsa-let-7g*</a></td><td>hsa-let-7g</td><td>3</td><td><a href = http://www.ncbi.nlm.nih.gov/sites/entrez?Db=gene&Cmd=ShowDetailView&TermToSearch=23405&ordinalpos=1&itool=EntrezSystem2.PEntrez.Gene.Gene_ResultsPanel.Gene_RVDocSum target = _blank >DICER1</a></td><td>23405</td><td><a href = http://www.ncbi.nlm.nih.gov/sites/entrez?db=pubmed&cmd=search&term=18700235 target = _blank>18700235</a></td></tr><tr><td><a href = http://www.mirbase.org/cgi-bin/mirna_entry.pl?acc=MI0000433 target = _blank >hsa-let-7g*</a></td><td>hsa-let-7g</td><td>3</td><td><a href = http://www.ncbi.nlm.nih.gov/sites/entrez?Db=gene&Cmd=ShowDetailView&TermToSearch=8651&ordinalpos=1&itool=EntrezSystem2.PEntrez.Gene.Gene_ResultsPanel.Gene_RVDocSum target = _blank >SOCS1</a></td><td>8651</td><td><a href = http://www.ncbi.nlm.nih.gov/sites/entrez?db=pubmed&cmd=search&term=21352471 target = _blank>21352471</a></td></tr><tr><td><a href = http://www.mirbase.org/cgi-bin/mirna_entry.pl?acc=MI0000433 target = _blank >hsa-let-7g*</a></td><td>hsa-let-7g</td><td>3</td><td><a href = http://www.ncbi.nlm.nih.gov/sites/entrez?Db=gene&Cmd=ShowDetailView&TermToSearch=79727&ordinalpos=1&itool=EntrezSystem2.PEntrez.Gene.Gene_ResultsPanel.Gene_RVDocSum target = _blank >LIN28</a></td><td>79727</td><td><a href = http://www.ncbi.nlm.nih.gov/sites/entrez?db=pubmed&cmd=search&term=22540148 target = _blank>22540148</a></td></tr><tr><td><a href = http://www.mirbase.org/cgi-bin/mirna_entry.pl?acc=MI0000433 target = _blank >hsa-let-7g*</a></td><td>hsa-let-7g</td><td>3</td><td><a href = http://www.ncbi.nlm.nih.gov/sites/entrez?Db=gene&Cmd=ShowDetailView&TermToSearch=79727&ordinalpos=1&itool=EntrezSystem2.PEntrez.Gene.Gene_ResultsPanel.Gene_RVDocSum target = _blank >LIN28</a></td><td>79727</td><td><a href = http://www.ncbi.nlm.nih.gov/sites/entrez?db=pubmed&cmd=search&term=23337528 target = _blank>23337528</a></td></tr><tr><td><a href = http://www.mirbase.org/cgi-bin/mirna_entry.pl?acc=MI0000433 target = _blank >hsa-let-7g*</a></td><td>hsa-let-7g</td><td>3</td><td><a href = http://www.ncbi.nlm.nih.gov/sites/entrez?Db=gene&Cmd=ShowDetailView&TermToSearch=2099&ordinalpos=1&itool=EntrezSystem2.PEntrez.Gene.Gene_ResultsPanel.Gene_RVDocSum target = _blank >ESR1</a></td><td>2099</td><td><a href = http://www.ncbi.nlm.nih.gov/sites/entrez?db=pubmed&cmd=search&term=19528081 target = _blank>19528081</a></td></tr><tr><td><a href = http://www.mirbase.org/cgi-bin/mirna_entry.pl?acc=MI0000433 target = _blank >hsa-let-7g*</a></td><td>hsa-let-7g</td><td>3</td><td><a href = http://www.ncbi.nlm.nih.gov/sites/entrez?Db=gene&Cmd=ShowDetailView&TermToSearch=23405&ordinalpos=1&itool=EntrezSystem2.PEntrez.Gene.Gene_ResultsPanel.Gene_RVDocSum target = _blank >DICER1</a></td><td>23405</td><td><a href = http://www.ncbi.nlm.nih.gov/sites/entrez?db=pubmed&cmd=search&term=19898466 target = _blank>19898466</a></td></tr><tr><td><a href = http://www.mirbase.org/cgi-bin/mirna_entry.pl?acc=MI0000433 target = _blank >hsa-let-7g*</a></td><td>hsa-let-7g</td><td>3</td><td><a href = http://www.ncbi.nlm.nih.gov/sites/entrez?Db=gene&Cmd=ShowDetailView&TermToSearch=2322&ordinalpos=1&itool=EntrezSystem2.PEntrez.Gene.Gene_ResultsPanel.Gene_RVDocSum target = _blank >FLT3</a></td><td>2322</td><td><a href = http://www.ncbi.nlm.nih.gov/sites/entrez?db=pubmed&cmd=search&term=20425795 target = _blank>20425795</a></td></tr><tr><td><a href = http://www.mirbase.org/cgi-bin/mirna_entry.pl?acc=MI0000433 target = _blank >hsa-let-7g*</a></td><td>hsa-let-7g</td><td>3</td><td><a href = http://www.ncbi.nlm.nih.gov/sites/entrez?Db=gene&Cmd=ShowDetailView&TermToSearch=27257&ordinalpos=1&itool=EntrezSystem2.PEntrez.Gene.Gene_ResultsPanel.Gene_RVDocSum target = _blank >LSM1</a></td><td>27257</td><td><a href = http://www.ncbi.nlm.nih.gov/sites/entrez?db=pubmed&cmd=search&term=16756390 target = _blank>16756390</a></td></tr><tr><td><a href = http://www.mirbase.org/cgi-bin/mirna_entry.pl?acc=MI0000433 target = _blank >hsa-let-7g*</a></td><td>hsa-let-7g</td><td>3</td><td><a href = http://www.ncbi.nlm.nih.gov/sites/entrez?Db=gene&Cmd=ShowDetailView&TermToSearch=8091&ordinalpos=1&itool=EntrezSystem2.PEntrez.Gene.Gene_ResultsPanel.Gene_RVDocSum target = _blank >HMGA2</a></td><td>8091</td><td><a href = http://www.ncbi.nlm.nih.gov/sites/entrez?db=pubmed&cmd=search&term=18083101 target = _blank>18083101</a></td></tr><tr><td><a href = http://www.mirbase.org/cgi-bin/mirna_entry.pl?acc=MI0000433 target = _blank >hsa-let-7g*</a></td><td>hsa-let-7g</td><td>3</td><td><a href = http://www.ncbi.nlm.nih.gov/sites/entrez?Db=gene&Cmd=ShowDetailView&TermToSearch=29102&ordinalpos=1&itool=EntrezSystem2.PEntrez.Gene.Gene_ResultsPanel.Gene_RVDocSum target = _blank >RNASEN</a></td><td>29102</td><td><a href = http://www.ncbi.nlm.nih.gov/sites/entrez?db=pubmed&cmd=search&term=21102586 target = _blank>21102586</a></td></tr><tr><td><a href = http://www.mirbase.org/cgi-bin/mirna_entry.pl?acc=MI0000433 target = _blank >hsa-let-7g*</a></td><td>hsa-let-7g</td><td>3</td><td><a href = http://www.ncbi.nlm.nih.gov/sites/entrez?Db=gene&Cmd=ShowDetailView&TermToSearch=7157&ordinalpos=1&itool=EntrezSystem2.PEntrez.Gene.Gene_ResultsPanel.Gene_RVDocSum target = _blank >TP53</a></td><td>7157</td><td><a href = http://www.ncbi.nlm.nih.gov/sites/entrez?db=pubmed&cmd=search&term=21252116 target = _blank>21252116</a></td></tr><tr><td><a href = http://www.mirbase.org/cgi-bin/mirna_entry.pl?acc=MI0000433 target = _blank >hsa-let-7g*</a></td><td>hsa-let-7g</td><td>3</td><td><a href = http://www.ncbi.nlm.nih.gov/sites/entrez?Db=gene&Cmd=ShowDetailView&TermToSearch=4609&ordinalpos=1&itool=EntrezSystem2.PEntrez.Gene.Gene_ResultsPanel.Gene_RVDocSum target = _blank >MYC</a></td><td>4609</td><td><a href = http://www.ncbi.nlm.nih.gov/sites/entrez?db=pubmed&cmd=search&term=21903590 target = _blank>21903590</a></td></tr><tr><td><a href = http://www.mirbase.org/cgi-bin/mirna_entry.pl?acc=MI0000433 target = _blank >hsa-let-7g*</a></td><td>hsa-let-7g</td><td>3</td><td><a href = http://www.ncbi.nlm.nih.gov/sites/entrez?Db=gene&Cmd=ShowDetailView&TermToSearch=3480&ordinalpos=1&itool=EntrezSystem2.PEntrez.Gene.Gene_ResultsPanel.Gene_RVDocSum target = _blank >IGF1R</a></td><td>3480</td><td><a href = http://www.ncbi.nlm.nih.gov/sites/entrez?db=pubmed&cmd=search&term=23097274 target = _blank>23097274</a></td></tr><tr><td><a href = http://www.mirbase.org/cgi-bin/mirna_entry.pl?acc=MI0000433 target = _blank >hsa-let-7g*</a></td><td>hsa-let-7g</td><td>3</td><td><a href = http://www.ncbi.nlm.nih.gov/sites/entrez?Db=gene&Cmd=ShowDetailView&TermToSearch=27161&ordinalpos=1&itool=EntrezSystem2.PEntrez.Gene.Gene_ResultsPanel.Gene_RVDocSum target = _blank >EIF2C2</a></td><td>27161</td><td><a href = http://www.ncbi.nlm.nih.gov/sites/entrez?db=pubmed&cmd=search&term=19398495 target = _blank>19398495</a></td></tr><tr><td><a href = http://www.mirbase.org/cgi-bin/mirna_entry.pl?acc=MI0000433 target = _blank >hsa-let-7g*</a></td><td>hsa-let-7g</td><td>3</td><td><a href = http://www.ncbi.nlm.nih.gov/sites/entrez?Db=gene&Cmd=ShowDetailView&TermToSearch=2048&ordinalpos=1&itool=EntrezSystem2.PEntrez.Gene.Gene_ResultsPanel.Gene_RVDocSum target = _blank >EPHB2</a></td><td>2048</td><td><a href = http://www.ncbi.nlm.nih.gov/sites/entrez?db=pubmed&cmd=search&term=19804757 target = _blank>19804757</a></td></tr><tr><td><a href = http://www.mirbase.org/cgi-bin/mirna_entry.pl?acc=MI0000433 target = _blank >hsa-let-7g*</a></td><td>hsa-let-7g</td><td>3</td><td><a href = http://www.ncbi.nlm.nih.gov/sites/entrez?Db=gene&Cmd=ShowDetailView&TermToSearch=3845&ordinalpos=1&itool=EntrezSystem2.PEntrez.Gene.Gene_ResultsPanel.Gene_RVDocSum target = _blank >KRAS</a></td><td>3845</td><td><a href = http://www.ncbi.nlm.nih.gov/sites/entrez?db=pubmed&cmd=search&term=20216554 target = _blank>20216554</a></td></tr><tr><td><a href = http://www.mirbase.org/cgi-bin/mirna_entry.pl?acc=MI0000433 target = _blank >hsa-let-7g*</a></td><td>hsa-let-7g</td><td>3</td><td><a href = http://www.ncbi.nlm.nih.gov/sites/entrez?Db=gene&Cmd=ShowDetailView&TermToSearch=675&ordinalpos=1&itool=EntrezSystem2.PEntrez.Gene.Gene_ResultsPanel.Gene_RVDocSum target = _blank >BRCA2</a></td><td>675</td><td><a href = http://www.ncbi.nlm.nih.gov/sites/entrez?db=pubmed&cmd=search&term=20647319 target = _blank>20647319</a></td></tr><tr><td><a href = http://www.mirbase.org/cgi-bin/mirna_entry.pl?acc=MI0000433 target = _blank >hsa-let-7g*</a></td><td>hsa-let-7g</td><td>3</td><td><a href = http://www.ncbi.nlm.nih.gov/sites/entrez?Db=gene&Cmd=ShowDetailView&TermToSearch=10016&ordinalpos=1&itool=EntrezSystem2.PEntrez.Gene.Gene_ResultsPanel.Gene_RVDocSum target = _blank >PDCD6</a></td><td>10016</td><td><a href = http://www.ncbi.nlm.nih.gov/sites/entrez?db=pubmed&cmd=search&term=15024405 target = _blank>15024405</a></td></tr><tr><td><a href = http://www.mirbase.org/cgi-bin/mirna_entry.pl?acc=MI0000433 target = _blank >hsa-let-7g*</a></td><td>hsa-let-7g</td><td>3</td><td><a href = http://www.ncbi.nlm.nih.gov/sites/entrez?Db=gene&Cmd=ShowDetailView&TermToSearch=4609&ordinalpos=1&itool=EntrezSystem2.PEntrez.Gene.Gene_ResultsPanel.Gene_RVDocSum target = _blank >MYC</a></td><td>4609</td><td><a href = http://www.ncbi.nlm.nih.gov/sites/entrez?db=pubmed&cmd=search&term=17877811 target = _blank>17877811</a></td></tr><tr><td><a href = http://www.mirbase.org/cgi-bin/mirna_entry.pl?acc=MI0000433 target = _blank >hsa-let-7g*</a></td><td>hsa-let-7g</td><td>3</td><td><a href = http://www.ncbi.nlm.nih.gov/sites/entrez?Db=gene&Cmd=ShowDetailView&TermToSearch=8661&ordinalpos=1&itool=EntrezSystem2.PEntrez.Gene.Gene_ResultsPanel.Gene_RVDocSum target = _blank >EIF3A</a></td><td>8661</td><td><a href = http://www.ncbi.nlm.nih.gov/sites/entrez?db=pubmed&cmd=search&term=18818519 target = _blank>18818519</a></td></tr><tr><td><a href = http://www.mirbase.org/cgi-bin/mirna_entry.pl?acc=MI0000433 target = _blank >hsa-let-7g*</a></td><td>hsa-let-7g</td><td>3</td><td><a href = http://www.ncbi.nlm.nih.gov/sites/entrez?Db=gene&Cmd=ShowDetailView&TermToSearch=79727&ordinalpos=1&itool=EntrezSystem2.PEntrez.Gene.Gene_ResultsPanel.Gene_RVDocSum target = _blank >LIN28</a></td><td>79727</td><td><a href = http://www.ncbi.nlm.nih.gov/sites/entrez?db=pubmed&cmd=search&term=20935637 target = _blank>20935637</a></td></tr><tr><td><a href = http://www.mirbase.org/cgi-bin/mirna_entry.pl?acc=MI0000433 target = _blank >hsa-let-7g*</a></td><td>hsa-let-7g</td><td>3</td><td><a href = http://www.ncbi.nlm.nih.gov/sites/entrez?Db=gene&Cmd=ShowDetailView&TermToSearch=64852&ordinalpos=1&itool=EntrezSystem2.PEntrez.Gene.Gene_ResultsPanel.Gene_RVDocSum target = _blank >TUT1</a></td><td>64852</td><td><a href = http://www.ncbi.nlm.nih.gov/sites/entrez?db=pubmed&cmd=search&term=21378162 target = _blank>21378162</a></td></tr><tr><td><a href = http://www.mirbase.org/cgi-bin/mirna_entry.pl?acc=MI0000433 target = _blank >hsa-let-7g*</a></td><td>hsa-let-7g</td><td>3</td><td><a href = http://www.ncbi.nlm.nih.gov/sites/entrez?Db=gene&Cmd=ShowDetailView&TermToSearch=3845&ordinalpos=1&itool=EntrezSystem2.PEntrez.Gene.Gene_ResultsPanel.Gene_RVDocSum target = _blank >KRAS</a></td><td>3845</td><td><a href = http://www.ncbi.nlm.nih.gov/sites/entrez?db=pubmed&cmd=search&term=22851141 target = _blank>22851141</a></td></tr><tr><td><a href = http://www.mirbase.org/cgi-bin/mirna_entry.pl?acc=MI0000433 target = _blank >hsa-let-7g*</a></td><td>hsa-let-7g</td><td>3</td><td><a href = http://www.ncbi.nlm.nih.gov/sites/entrez?Db=gene&Cmd=ShowDetailView&TermToSearch=4609&ordinalpos=1&itool=EntrezSystem2.PEntrez.Gene.Gene_ResultsPanel.Gene_RVDocSum target = _blank >MYC</a></td><td>4609</td><td><a href = http://www.ncbi.nlm.nih.gov/sites/entrez?db=pubmed&cmd=search&term=19211792 target = _blank>19211792</a></td></tr><tr><td><a href = http://www.mirbase.org/cgi-bin/mirna_entry.pl?acc=MI0000433 target = _blank >hsa-let-7g*</a></td><td>hsa-let-7g</td><td>3</td><td><a href = http://www.ncbi.nlm.nih.gov/sites/entrez?Db=gene&Cmd=ShowDetailView&TermToSearch=639&ordinalpos=1&itool=EntrezSystem2.PEntrez.Gene.Gene_ResultsPanel.Gene_RVDocSum target = _blank >PRDM1</a></td><td>639</td><td><a href = http://www.ncbi.nlm.nih.gov/sites/entrez?db=pubmed&cmd=search&term=19578360 target = _blank>19578360</a></td></tr><tr><td><a href = http://www.mirbase.org/cgi-bin/mirna_entry.pl?acc=MI0000433 target = _blank >hsa-let-7g*</a></td><td>hsa-let-7g</td><td>3</td><td><a href = http://www.ncbi.nlm.nih.gov/sites/entrez?Db=gene&Cmd=ShowDetailView&TermToSearch=8031&ordinalpos=1&itool=EntrezSystem2.PEntrez.Gene.Gene_ResultsPanel.Gene_RVDocSum target = _blank >NCOA4</a></td><td>8031</td><td><a href = http://www.ncbi.nlm.nih.gov/sites/entrez?db=pubmed&cmd=search&term=19956384 target = _blank>19956384</a></td></tr><tr><td><a href = http://www.mirbase.org/cgi-bin/mirna_entry.pl?acc=MI0000433 target = _blank >hsa-let-7g*</a></td><td>hsa-let-7g</td><td>3</td><td><a href = http://www.ncbi.nlm.nih.gov/sites/entrez?Db=gene&Cmd=ShowDetailView&TermToSearch=23405&ordinalpos=1&itool=EntrezSystem2.PEntrez.Gene.Gene_ResultsPanel.Gene_RVDocSum target = _blank >DICER1</a></td><td>23405</td><td><a href = http://www.ncbi.nlm.nih.gov/sites/entrez?db=pubmed&cmd=search&term=20459673 target = _blank>20459673</a></td></tr><tr><td><a href = http://www.mirbase.org/cgi-bin/mirna_entry.pl?acc=MI0000433 target = _blank >hsa-let-7g*</a></td><td>hsa-let-7g</td><td>3</td><td><a href = http://www.ncbi.nlm.nih.gov/sites/entrez?Db=gene&Cmd=ShowDetailView&TermToSearch=55294&ordinalpos=1&itool=EntrezSystem2.PEntrez.Gene.Gene_ResultsPanel.Gene_RVDocSum target = _blank >FBXW7</a></td><td>55294</td><td><a href = http://www.ncbi.nlm.nih.gov/sites/entrez?db=pubmed&cmd=search&term=16971455 target = _blank>16971455</a></td></tr><tr><td><a href = http://www.mirbase.org/cgi-bin/mirna_entry.pl?acc=MI0000433 target = _blank >hsa-let-7g*</a></td><td>hsa-let-7g</td><td>3</td><td><a href = http://www.ncbi.nlm.nih.gov/sites/entrez?Db=gene&Cmd=ShowDetailView&TermToSearch=1050&ordinalpos=1&itool=EntrezSystem2.PEntrez.Gene.Gene_ResultsPanel.Gene_RVDocSum target = _blank >CEBPA</a></td><td>1050</td><td><a href = http://www.ncbi.nlm.nih.gov/sites/entrez?db=pubmed&cmd=search&term=18337557 target = _blank>18337557</a></td></tr><tr><td><a href = http://www.mirbase.org/cgi-bin/mirna_entry.pl?acc=MI0000433 target = _blank >hsa-let-7g*</a></td><td>hsa-let-7g</td><td>3</td><td><a href = http://www.ncbi.nlm.nih.gov/sites/entrez?Db=gene&Cmd=ShowDetailView&TermToSearch=8091&ordinalpos=1&itool=EntrezSystem2.PEntrez.Gene.Gene_ResultsPanel.Gene_RVDocSum target = _blank >HMGA2</a></td><td>8091</td><td><a href = http://www.ncbi.nlm.nih.gov/sites/entrez?db=pubmed&cmd=search&term=18413822 target = _blank>18413822</a></td></tr><tr><td><a href = http://www.mirbase.org/cgi-bin/mirna_entry.pl?acc=MI0000433 target = _blank >hsa-let-7g*</a></td><td>hsa-let-7g</td><td>3</td><td><a href = http://www.ncbi.nlm.nih.gov/sites/entrez?Db=gene&Cmd=ShowDetailView&TermToSearch=7073&ordinalpos=1&itool=EntrezSystem2.PEntrez.Gene.Gene_ResultsPanel.Gene_RVDocSum target = _blank >TIAL1</a></td><td>7073</td><td><a href = http://www.ncbi.nlm.nih.gov/sites/entrez?db=pubmed&cmd=search&term=21293479 target = _blank>21293479</a></td></tr><tr><td><a href = http://www.mirbase.org/cgi-bin/mirna_entry.pl?acc=MI0000433 target = _blank >hsa-let-7g*</a></td><td>hsa-let-7g</td><td>3</td><td><a href = http://www.ncbi.nlm.nih.gov/sites/entrez?Db=gene&Cmd=ShowDetailView&TermToSearch=1029&ordinalpos=1&itool=EntrezSystem2.PEntrez.Gene.Gene_ResultsPanel.Gene_RVDocSum target = _blank >CDKN2A</a></td><td>1029</td><td><a href = http://www.ncbi.nlm.nih.gov/sites/entrez?db=pubmed&cmd=search&term=22265741 target = _blank>22265741</a></td></tr><tr><td><a href = http://www.mirbase.org/cgi-bin/mirna_entry.pl?acc=MI0000433 target = _blank >hsa-let-7g*</a></td><td>hsa-let-7g</td><td>3</td><td><a href = http://www.ncbi.nlm.nih.gov/sites/entrez?Db=gene&Cmd=ShowDetailView&TermToSearch=79727&ordinalpos=1&itool=EntrezSystem2.PEntrez.Gene.Gene_ResultsPanel.Gene_RVDocSum target = _blank >LIN28</a></td><td>79727</td><td><a href = http://www.ncbi.nlm.nih.gov/sites/entrez?db=pubmed&cmd=search&term=23138112 target = _blank>23138112</a></td></tr><tr><td><a href = http://www.mirbase.org/cgi-bin/mirna_entry.pl?acc=MI0000433 target = _blank >hsa-let-7g*</a></td><td>hsa-let-7g</td><td>3</td><td><a href = http://www.ncbi.nlm.nih.gov/sites/entrez?Db=gene&Cmd=ShowDetailView&TermToSearch=3479&ordinalpos=1&itool=EntrezSystem2.PEntrez.Gene.Gene_ResultsPanel.Gene_RVDocSum target = _blank >IGF1</a></td><td>3479</td><td><a href = http://www.ncbi.nlm.nih.gov/sites/entrez?db=pubmed&cmd=search&term=19477633 target = _blank>19477633</a></td></tr><tr><td><a href = http://www.mirbase.org/cgi-bin/mirna_entry.pl?acc=MI0000433 target = _blank >hsa-let-7g*</a></td><td>hsa-let-7g</td><td>3</td><td><a href = http://www.ncbi.nlm.nih.gov/sites/entrez?Db=gene&Cmd=ShowDetailView&TermToSearch=5657&ordinalpos=1&itool=EntrezSystem2.PEntrez.Gene.Gene_ResultsPanel.Gene_RVDocSum target = _blank >PRTN3</a></td><td>5657</td><td><a href = http://www.ncbi.nlm.nih.gov/sites/entrez?db=pubmed&cmd=search&term=19854872 target = _blank>19854872</a></td></tr><tr><td><a href = http://www.mirbase.org/cgi-bin/mirna_entry.pl?acc=MI0000433 target = _blank >hsa-let-7g*</a></td><td>hsa-let-7g</td><td>3</td><td><a href = http://www.ncbi.nlm.nih.gov/sites/entrez?Db=gene&Cmd=ShowDetailView&TermToSearch=1029&ordinalpos=1&itool=EntrezSystem2.PEntrez.Gene.Gene_ResultsPanel.Gene_RVDocSum target = _blank >CDKN2A</a></td><td>1029</td><td><a href = http://www.ncbi.nlm.nih.gov/sites/entrez?db=pubmed&cmd=search&term=20309945 target = _blank>20309945</a></td></tr><tr><td><a href = http://www.mirbase.org/cgi-bin/mirna_entry.pl?acc=MI0000433 target = _blank >hsa-let-7g*</a></td><td>hsa-let-7g</td><td>3</td><td><a href = http://www.ncbi.nlm.nih.gov/sites/entrez?Db=gene&Cmd=ShowDetailView&TermToSearch=5728&ordinalpos=1&itool=EntrezSystem2.PEntrez.Gene.Gene_ResultsPanel.Gene_RVDocSum target = _blank >PTEN</a></td><td>5728</td><td><a href = http://www.ncbi.nlm.nih.gov/sites/entrez?db=pubmed&cmd=search&term=20797623 target = _blank>20797623</a></td></tr><tr><td><a href = http://www.mirbase.org/cgi-bin/mirna_entry.pl?acc=MI0000433 target = _blank >hsa-let-7g*</a></td><td>hsa-let-7g</td><td>3</td><td><a href = http://www.ncbi.nlm.nih.gov/sites/entrez?Db=gene&Cmd=ShowDetailView&TermToSearch=55294&ordinalpos=1&itool=EntrezSystem2.PEntrez.Gene.Gene_ResultsPanel.Gene_RVDocSum target = _blank >FBXW7</a></td><td>55294</td><td><a href = http://www.ncbi.nlm.nih.gov/sites/entrez?db=pubmed&cmd=search&term=16081698 target = _blank>16081698</a></td></tr><tr><td><a href = http://www.mirbase.org/cgi-bin/mirna_entry.pl?acc=MI0000433 target = _blank >hsa-let-7g*</a></td><td>hsa-let-7g</td><td>3</td><td><a href = http://www.ncbi.nlm.nih.gov/sites/entrez?Db=gene&Cmd=ShowDetailView&TermToSearch=8091&ordinalpos=1&itool=EntrezSystem2.PEntrez.Gene.Gene_ResultsPanel.Gene_RVDocSum target = _blank >HMGA2</a></td><td>8091</td><td><a href = http://www.ncbi.nlm.nih.gov/sites/entrez?db=pubmed&cmd=search&term=17957144 target = _blank>17957144</a></td></tr><tr><td><a href = http://www.mirbase.org/cgi-bin/mirna_entry.pl?acc=MI0000433 target = _blank >hsa-let-7g*</a></td><td>hsa-let-7g</td><td>3</td><td><a href = http://www.ncbi.nlm.nih.gov/sites/entrez?Db=gene&Cmd=ShowDetailView&TermToSearch=4254&ordinalpos=1&itool=EntrezSystem2.PEntrez.Gene.Gene_ResultsPanel.Gene_RVDocSum target = _blank >KITLG</a></td><td>4254</td><td><a href = http://www.ncbi.nlm.nih.gov/sites/entrez?db=pubmed&cmd=search&term=19126550 target = _blank>19126550</a></td></tr><tr><td><a href = http://www.mirbase.org/cgi-bin/mirna_entry.pl?acc=MI0000433 target = _blank >hsa-let-7g*</a></td><td>hsa-let-7g</td><td>3</td><td><a href = http://www.ncbi.nlm.nih.gov/sites/entrez?Db=gene&Cmd=ShowDetailView&TermToSearch=995&ordinalpos=1&itool=EntrezSystem2.PEntrez.Gene.Gene_ResultsPanel.Gene_RVDocSum target = _blank >CDC25C</a></td><td>995</td><td><a href = http://www.ncbi.nlm.nih.gov/sites/entrez?db=pubmed&cmd=search&term=21057539 target = _blank>21057539</a></td></tr><tr><td><a href = http://www.mirbase.org/cgi-bin/mirna_entry.pl?acc=MI0000433 target = _blank >hsa-let-7g*</a></td><td>hsa-let-7g</td><td>3</td><td><a href = http://www.ncbi.nlm.nih.gov/sites/entrez?Db=gene&Cmd=ShowDetailView&TermToSearch=3439&ordinalpos=1&itool=EntrezSystem2.PEntrez.Gene.Gene_ResultsPanel.Gene_RVDocSum target = _blank >IFNA1</a></td><td>3439</td><td><a href = http://www.ncbi.nlm.nih.gov/sites/entrez?db=pubmed&cmd=search&term=21530537 target = _blank>21530537</a></td></tr><tr><td><a href = http://www.mirbase.org/cgi-bin/mirna_entry.pl?acc=MI0000433 target = _blank >hsa-let-7g*</a></td><td>hsa-let-7g</td><td>3</td><td><a href = http://www.ncbi.nlm.nih.gov/sites/entrez?Db=gene&Cmd=ShowDetailView&TermToSearch=4863&ordinalpos=1&itool=EntrezSystem2.PEntrez.Gene.Gene_ResultsPanel.Gene_RVDocSum target = _blank >NPAT</a></td><td>4863</td><td><a href = http://www.ncbi.nlm.nih.gov/sites/entrez?db=pubmed&cmd=search&term=22895573 target = _blank>22895573</a></td></tr><tr><td><a href = http://www.mirbase.org/cgi-bin/mirna_entry.pl?acc=MI0000433 target = _blank >hsa-let-7g*</a></td><td>hsa-let-7g</td><td>3</td><td><a href = http://www.ncbi.nlm.nih.gov/sites/entrez?Db=gene&Cmd=ShowDetailView&TermToSearch=8091&ordinalpos=1&itool=EntrezSystem2.PEntrez.Gene.Gene_ResultsPanel.Gene_RVDocSum target = _blank >HMGA2</a></td><td>8091</td><td><a href = http://www.ncbi.nlm.nih.gov/sites/entrez?db=pubmed&cmd=search&term=19324969 target = _blank>19324969</a></td></tr><tr><td><a href = http://www.mirbase.org/cgi-bin/mirna_entry.pl?acc=MI0000433 target = _blank >hsa-let-7g*</a></td><td>hsa-let-7g</td><td>3</td><td><a href = http://www.ncbi.nlm.nih.gov/sites/entrez?Db=gene&Cmd=ShowDetailView&TermToSearch=639&ordinalpos=1&itool=EntrezSystem2.PEntrez.Gene.Gene_ResultsPanel.Gene_RVDocSum target = _blank >PRDM1</a></td><td>639</td><td><a href = http://www.ncbi.nlm.nih.gov/sites/entrez?db=pubmed&cmd=search&term=19686677 target = _blank>19686677</a></td></tr><tr><td><a href = http://www.mirbase.org/cgi-bin/mirna_entry.pl?acc=MI0000433 target = _blank >hsa-let-7g*</a></td><td>hsa-let-7g</td><td>3</td><td><a href = http://www.ncbi.nlm.nih.gov/sites/entrez?Db=gene&Cmd=ShowDetailView&TermToSearch=6541&ordinalpos=1&itool=EntrezSystem2.PEntrez.Gene.Gene_ResultsPanel.Gene_RVDocSum target = _blank >SLC7A1</a></td><td>6541</td><td><a href = http://www.ncbi.nlm.nih.gov/sites/entrez?db=pubmed&cmd=search&term=20091141 target = _blank>20091141</a></td></tr><tr><td><a href = http://www.mirbase.org/cgi-bin/mirna_entry.pl?acc=MI0000433 target = _blank >hsa-let-7g*</a></td><td>hsa-let-7g</td><td>3</td><td><a href = http://www.ncbi.nlm.nih.gov/sites/entrez?Db=gene&Cmd=ShowDetailView&TermToSearch=10253&ordinalpos=1&itool=EntrezSystem2.PEntrez.Gene.Gene_ResultsPanel.Gene_RVDocSum target = _blank >SPRY2</a></td><td>10253</td><td><a href = http://www.ncbi.nlm.nih.gov/sites/entrez?db=pubmed&cmd=search&term=20545570 target = _blank>20545570</a></td></tr><tr><td><a href = http://www.mirbase.org/cgi-bin/mirna_entry.pl?acc=MI0000433 target = _blank >hsa-let-7g*</a></td><td>hsa-let-7g</td><td>3</td><td><a href = http://www.ncbi.nlm.nih.gov/sites/entrez?Db=gene&Cmd=ShowDetailView&TermToSearch=8091&ordinalpos=1&itool=EntrezSystem2.PEntrez.Gene.Gene_ResultsPanel.Gene_RVDocSum target = _blank >HMGA2</a></td><td>8091</td><td><a href = http://www.ncbi.nlm.nih.gov/sites/entrez?db=pubmed&cmd=search&term=17437991 target = _blank>17437991</a></td></tr><tr><td><a href = http://www.mirbase.org/cgi-bin/mirna_entry.pl?acc=MI0000433 target = _blank >hsa-let-7g*</a></td><td>hsa-let-7g</td><td>3</td><td><a href = http://www.ncbi.nlm.nih.gov/sites/entrez?Db=gene&Cmd=ShowDetailView&TermToSearch=79727&ordinalpos=1&itool=EntrezSystem2.PEntrez.Gene.Gene_ResultsPanel.Gene_RVDocSum target = _blank >LIN28</a></td><td>79727</td><td><a href = http://www.ncbi.nlm.nih.gov/sites/entrez?db=pubmed&cmd=search&term=21849429 target = _blank>21849429</a></td></tr><tr><td><a href = http://www.mirbase.org/cgi-bin/mirna_entry.pl?acc=MI0000433 target = _blank >hsa-let-7g*</a></td><td>hsa-let-7g</td><td>3</td><td><a href = http://www.ncbi.nlm.nih.gov/sites/entrez?Db=gene&Cmd=ShowDetailView&TermToSearch=389421&ordinalpos=1&itool=EntrezSystem2.PEntrez.Gene.Gene_ResultsPanel.Gene_RVDocSum target = _blank >LIN28B</a></td><td>389421</td><td><a href = http://www.ncbi.nlm.nih.gov/sites/entrez?db=pubmed&cmd=search&term=22974476 target = _blank>22974476</a></td></tr><tr><td><a href = http://www.mirbase.org/cgi-bin/mirna_entry.pl?acc=MI0000433 target = _blank >hsa-let-7g*</a></td><td>hsa-let-7g</td><td>3</td><td><a href = http://www.ncbi.nlm.nih.gov/sites/entrez?Db=gene&Cmd=ShowDetailView&TermToSearch=5161&ordinalpos=1&itool=EntrezSystem2.PEntrez.Gene.Gene_ResultsPanel.Gene_RVDocSum target = _blank >PDHA2</a></td><td>5161</td><td><a href = http://www.ncbi.nlm.nih.gov/sites/entrez?db=pubmed&cmd=search&term=19342589 target = _blank>19342589</a></td></tr><tr><td><a href = http://www.mirbase.org/cgi-bin/mirna_entry.pl?acc=MI0000433 target = _blank >hsa-let-7g*</a></td><td>hsa-let-7g</td><td>3</td><td><a href = http://www.ncbi.nlm.nih.gov/sites/entrez?Db=gene&Cmd=ShowDetailView&TermToSearch=389421&ordinalpos=1&itool=EntrezSystem2.PEntrez.Gene.Gene_ResultsPanel.Gene_RVDocSum target = _blank >LIN28B</a></td><td>389421</td><td><a href = http://www.ncbi.nlm.nih.gov/sites/entrez?db=pubmed&cmd=search&term=19713958 target = _blank>19713958</a></td></tr><tr><td><a href = http://www.mirbase.org/cgi-bin/mirna_entry.pl?acc=MI0000433 target = _blank >hsa-let-7g*</a></td><td>hsa-let-7g</td><td>3</td><td><a href = http://www.ncbi.nlm.nih.gov/sites/entrez?Db=gene&Cmd=ShowDetailView&TermToSearch=3172&ordinalpos=1&itool=EntrezSystem2.PEntrez.Gene.Gene_ResultsPanel.Gene_RVDocSum target = _blank >HNF4A</a></td><td>3172</td><td><a href = http://www.ncbi.nlm.nih.gov/sites/entrez?db=pubmed&cmd=search&term=20158877 target = _blank>20158877</a></td></tr><tr><td><a href = http://www.mirbase.org/cgi-bin/mirna_entry.pl?acc=MI0000433 target = _blank >hsa-let-7g*</a></td><td>hsa-let-7g</td><td>3</td><td><a href = http://www.ncbi.nlm.nih.gov/sites/entrez?Db=gene&Cmd=ShowDetailView&TermToSearch=55888&ordinalpos=1&itool=EntrezSystem2.PEntrez.Gene.Gene_ResultsPanel.Gene_RVDocSum target = _blank >ZNF167</a></td><td>55888</td><td><a href = http://www.ncbi.nlm.nih.gov/sites/entrez?db=pubmed&cmd=search&term=20639536 target = _blank>20639536</a></td></tr><tr><td><a href = http://www.mirbase.org/cgi-bin/mirna_entry.pl?acc=MI0000433 target = _blank >hsa-let-7g*</a></td><td>hsa-let-7g</td><td>3</td><td><a href = http://www.ncbi.nlm.nih.gov/sites/entrez?Db=gene&Cmd=ShowDetailView&TermToSearch=23405&ordinalpos=1&itool=EntrezSystem2.PEntrez.Gene.Gene_ResultsPanel.Gene_RVDocSum target = _blank >DICER1</a></td><td>23405</td><td><a href = http://www.ncbi.nlm.nih.gov/sites/entrez?db=pubmed&cmd=search&term=12154197 target = _blank>12154197</a></td></tr><tr><td><a href = http://www.mirbase.org/cgi-bin/mirna_entry.pl?acc=MI0000433 target = _blank >hsa-let-7g*</a></td><td>hsa-let-7g</td><td>3</td><td><a href = http://www.ncbi.nlm.nih.gov/sites/entrez?Db=gene&Cmd=ShowDetailView&TermToSearch=595&ordinalpos=1&itool=EntrezSystem2.PEntrez.Gene.Gene_ResultsPanel.Gene_RVDocSum target = _blank >CCND1</a></td><td>595</td><td><a href = http://www.ncbi.nlm.nih.gov/sites/entrez?db=pubmed&cmd=search&term=17616664 target = _blank>17616664</a></td></tr><tr><td><a href = http://www.mirbase.org/cgi-bin/mirna_entry.pl?acc=MI0000433 target = _blank >hsa-let-7g*</a></td><td>hsa-let-7g</td><td>3</td><td><a href = http://www.ncbi.nlm.nih.gov/sites/entrez?Db=gene&Cmd=ShowDetailView&TermToSearch=29102&ordinalpos=1&itool=EntrezSystem2.PEntrez.Gene.Gene_ResultsPanel.Gene_RVDocSum target = _blank >RNASEN</a></td><td>29102</td><td><a href = http://www.ncbi.nlm.nih.gov/sites/entrez?db=pubmed&cmd=search&term=18700235 target = _blank>18700235</a></td></tr><tr><td><a href = http://www.mirbase.org/cgi-bin/mirna_entry.pl?acc=MI0000433 target = _blank >hsa-let-7g*</a></td><td>hsa-let-7g</td><td>3</td><td><a href = http://www.ncbi.nlm.nih.gov/sites/entrez?Db=gene&Cmd=ShowDetailView&TermToSearch=1050&ordinalpos=1&itool=EntrezSystem2.PEntrez.Gene.Gene_ResultsPanel.Gene_RVDocSum target = _blank >CEBPA</a></td><td>1050</td><td><a href = http://www.ncbi.nlm.nih.gov/sites/entrez?db=pubmed&cmd=search&term=21365266 target = _blank>21365266</a></td></tr><tr><td><a href = http://www.mirbase.org/cgi-bin/mirna_entry.pl?acc=MI0000433 target = _blank >hsa-let-7g*</a></td><td>hsa-let-7g</td><td>3</td><td><a href = http://www.ncbi.nlm.nih.gov/sites/entrez?Db=gene&Cmd=ShowDetailView&TermToSearch=23405&ordinalpos=1&itool=EntrezSystem2.PEntrez.Gene.Gene_ResultsPanel.Gene_RVDocSum target = _blank >DICER1</a></td><td>23405</td><td><a href = http://www.ncbi.nlm.nih.gov/sites/entrez?db=pubmed&cmd=search&term=22546613 target = _blank>22546613</a></td></tr><tr><td><a href = http://www.mirbase.org/cgi-bin/mirna_entry.pl?acc=MI0000433 target = _blank >hsa-let-7g*</a></td><td>hsa-let-7g</td><td>3</td><td><a href = http://www.ncbi.nlm.nih.gov/sites/entrez?Db=gene&Cmd=ShowDetailView&TermToSearch=84634&ordinalpos=1&itool=EntrezSystem2.PEntrez.Gene.Gene_ResultsPanel.Gene_RVDocSum target = _blank >KISS1R</a></td><td>84634</td><td><a href = http://www.ncbi.nlm.nih.gov/sites/entrez?db=pubmed&cmd=search&term=23337528 target = _blank>23337528</a></td></tr><tr><td><a href = http://www.mirbase.org/cgi-bin/mirna_entry.pl?acc=MI0000433 target = _blank >hsa-let-7g*</a></td><td>hsa-let-7g</td><td>3</td><td><a href = http://www.ncbi.nlm.nih.gov/sites/entrez?Db=gene&Cmd=ShowDetailView&TermToSearch=2100&ordinalpos=1&itool=EntrezSystem2.PEntrez.Gene.Gene_ResultsPanel.Gene_RVDocSum target = _blank >ESR2</a></td><td>2100</td><td><a href = http://www.ncbi.nlm.nih.gov/sites/entrez?db=pubmed&cmd=search&term=19528081 target = _blank>19528081</a></td></tr><tr><td><a href = http://www.mirbase.org/cgi-bin/mirna_entry.pl?acc=MI0000433 target = _blank >hsa-let-7g*</a></td><td>hsa-let-7g</td><td>3</td><td><a href = http://www.ncbi.nlm.nih.gov/sites/entrez?Db=gene&Cmd=ShowDetailView&TermToSearch=26523&ordinalpos=1&itool=EntrezSystem2.PEntrez.Gene.Gene_ResultsPanel.Gene_RVDocSum target = _blank >EIF2C1</a></td><td>26523</td><td><a href = http://www.ncbi.nlm.nih.gov/sites/entrez?db=pubmed&cmd=search&term=19898466 target = _blank>19898466</a></td></tr><tr><td><a href = http://www.mirbase.org/cgi-bin/mirna_entry.pl?acc=MI0000433 target = _blank >hsa-let-7g*</a></td><td>hsa-let-7g</td><td>3</td><td><a href = http://www.ncbi.nlm.nih.gov/sites/entrez?Db=gene&Cmd=ShowDetailView&TermToSearch=4869&ordinalpos=1&itool=EntrezSystem2.PEntrez.Gene.Gene_ResultsPanel.Gene_RVDocSum target = _blank >NPM1</a></td><td>4869</td><td><a href = http://www.ncbi.nlm.nih.gov/sites/entrez?db=pubmed&cmd=search&term=20425795 target = _blank>20425795</a></td></tr><tr><td><a href = http://www.mirbase.org/cgi-bin/mirna_entry.pl?acc=MI0000433 target = _blank >hsa-let-7g*</a></td><td>hsa-let-7g</td><td>3</td><td><a href = http://www.ncbi.nlm.nih.gov/sites/entrez?Db=gene&Cmd=ShowDetailView&TermToSearch=59342&ordinalpos=1&itool=EntrezSystem2.PEntrez.Gene.Gene_ResultsPanel.Gene_RVDocSum target = _blank >SCPEP1</a></td><td>59342</td><td><a href = http://www.ncbi.nlm.nih.gov/sites/entrez?db=pubmed&cmd=search&term=16756390 target = _blank>16756390</a></td></tr><tr><td><a href = http://www.mirbase.org/cgi-bin/mirna_entry.pl?acc=MI0000433 target = _blank >hsa-let-7g*</a></td><td>hsa-let-7g</td><td>3</td><td><a href = http://www.ncbi.nlm.nih.gov/sites/entrez?Db=gene&Cmd=ShowDetailView&TermToSearch=7157&ordinalpos=1&itool=EntrezSystem2.PEntrez.Gene.Gene_ResultsPanel.Gene_RVDocSum target = _blank >TP53</a></td><td>7157</td><td><a href = http://www.ncbi.nlm.nih.gov/sites/entrez?db=pubmed&cmd=search&term=18172508 target = _blank>18172508</a></td></tr><tr><td><a href = http://www.mirbase.org/cgi-bin/mirna_entry.pl?acc=MI0000433 target = _blank >hsa-let-7g*</a></td><td>hsa-let-7g</td><td>3</td><td><a href = http://www.ncbi.nlm.nih.gov/sites/entrez?Db=gene&Cmd=ShowDetailView&TermToSearch=5430&ordinalpos=1&itool=EntrezSystem2.PEntrez.Gene.Gene_ResultsPanel.Gene_RVDocSum target = _blank >POLR2A</a></td><td>5430</td><td><a href = http://www.ncbi.nlm.nih.gov/sites/entrez?db=pubmed&cmd=search&term=21102586 target = _blank>21102586</a></td></tr><tr><td><a href = http://www.mirbase.org/cgi-bin/mirna_entry.pl?acc=MI0000433 target = _blank >hsa-let-7g*</a></td><td>hsa-let-7g</td><td>3</td><td><a href = http://www.ncbi.nlm.nih.gov/sites/entrez?Db=gene&Cmd=ShowDetailView&TermToSearch=997&ordinalpos=1&itool=EntrezSystem2.PEntrez.Gene.Gene_ResultsPanel.Gene_RVDocSum target = _blank >CDC34</a></td><td>997</td><td><a href = http://www.ncbi.nlm.nih.gov/sites/entrez?db=pubmed&cmd=search&term=21252116 target = _blank>21252116</a></td></tr><tr><td><a href = http://www.mirbase.org/cgi-bin/mirna_entry.pl?acc=MI0000433 target = _blank >hsa-let-7g*</a></td><td>hsa-let-7g</td><td>3</td><td><a href = http://www.ncbi.nlm.nih.gov/sites/entrez?Db=gene&Cmd=ShowDetailView&TermToSearch=10765&ordinalpos=1&itool=EntrezSystem2.PEntrez.Gene.Gene_ResultsPanel.Gene_RVDocSum target = _blank >JARID1B</a></td><td>10765</td><td><a href = http://www.ncbi.nlm.nih.gov/sites/entrez?db=pubmed&cmd=search&term=21969366 target = _blank>21969366</a></td></tr><tr><td><a href = http://www.mirbase.org/cgi-bin/mirna_entry.pl?acc=MI0000433 target = _blank >hsa-let-7g*</a></td><td>hsa-let-7g</td><td>3</td><td><a href = http://www.ncbi.nlm.nih.gov/sites/entrez?Db=gene&Cmd=ShowDetailView&TermToSearch=4609&ordinalpos=1&itool=EntrezSystem2.PEntrez.Gene.Gene_ResultsPanel.Gene_RVDocSum target = _blank >MYC</a></td><td>4609</td><td><a href = http://www.ncbi.nlm.nih.gov/sites/entrez?db=pubmed&cmd=search&term=23097274 target = _blank>23097274</a></td></tr><tr><td><a href = http://www.mirbase.org/cgi-bin/mirna_entry.pl?acc=MI0000433 target = _blank >hsa-let-7g*</a></td><td>hsa-let-7g</td><td>3</td><td><a href = http://www.ncbi.nlm.nih.gov/sites/entrez?Db=gene&Cmd=ShowDetailView&TermToSearch=27327&ordinalpos=1&itool=EntrezSystem2.PEntrez.Gene.Gene_ResultsPanel.Gene_RVDocSum target = _blank >TNRC6A</a></td><td>27327</td><td><a href = http://www.ncbi.nlm.nih.gov/sites/entrez?db=pubmed&cmd=search&term=19398495 target = _blank>19398495</a></td></tr><tr><td><a href = http://www.mirbase.org/cgi-bin/mirna_entry.pl?acc=MI0000433 target = _blank >hsa-let-7g*</a></td><td>hsa-let-7g</td><td>3</td><td><a href = http://www.ncbi.nlm.nih.gov/sites/entrez?Db=gene&Cmd=ShowDetailView&TermToSearch=23405&ordinalpos=1&itool=EntrezSystem2.PEntrez.Gene.Gene_ResultsPanel.Gene_RVDocSum target = _blank >DICER1</a></td><td>23405</td><td><a href = http://www.ncbi.nlm.nih.gov/sites/entrez?db=pubmed&cmd=search&term=19804757 target = _blank>19804757</a></td></tr><tr><td><a href = http://www.mirbase.org/cgi-bin/mirna_entry.pl?acc=MI0000433 target = _blank >hsa-let-7g*</a></td><td>hsa-let-7g</td><td>3</td><td><a href = http://www.ncbi.nlm.nih.gov/sites/entrez?Db=gene&Cmd=ShowDetailView&TermToSearch=4893&ordinalpos=1&itool=EntrezSystem2.PEntrez.Gene.Gene_ResultsPanel.Gene_RVDocSum target = _blank >NRAS</a></td><td>4893</td><td><a href = http://www.ncbi.nlm.nih.gov/sites/entrez?db=pubmed&cmd=search&term=20216554 target = _blank>20216554</a></td></tr><tr><td><a href = http://www.mirbase.org/cgi-bin/mirna_entry.pl?acc=MI0000433 target = _blank >hsa-let-7g*</a></td><td>hsa-let-7g</td><td>3</td><td><a href = http://www.ncbi.nlm.nih.gov/sites/entrez?Db=gene&Cmd=ShowDetailView&TermToSearch=639&ordinalpos=1&itool=EntrezSystem2.PEntrez.Gene.Gene_ResultsPanel.Gene_RVDocSum target = _blank >PRDM1</a></td><td>639</td><td><a href = http://www.ncbi.nlm.nih.gov/sites/entrez?db=pubmed&cmd=search&term=20651244 target = _blank>20651244</a></td></tr><tr><td><a href = http://www.mirbase.org/cgi-bin/mirna_entry.pl?acc=MI0000433 target = _blank >hsa-let-7g*</a></td><td>hsa-let-7g</td><td>3</td><td><a href = http://www.ncbi.nlm.nih.gov/sites/entrez?Db=gene&Cmd=ShowDetailView&TermToSearch=1351&ordinalpos=1&itool=EntrezSystem2.PEntrez.Gene.Gene_ResultsPanel.Gene_RVDocSum target = _blank >COX8A</a></td><td>1351</td><td><a href = http://www.ncbi.nlm.nih.gov/sites/entrez?db=pubmed&cmd=search&term=15172979 target = _blank>15172979</a></td></tr><tr><td><a href = http://www.mirbase.org/cgi-bin/mirna_entry.pl?acc=MI0000433 target = _blank >hsa-let-7g*</a></td><td>hsa-let-7g</td><td>3</td><td><a href = http://www.ncbi.nlm.nih.gov/sites/entrez?Db=gene&Cmd=ShowDetailView&TermToSearch=596&ordinalpos=1&itool=EntrezSystem2.PEntrez.Gene.Gene_ResultsPanel.Gene_RVDocSum target = _blank >BCL2</a></td><td>596</td><td><a href = http://www.ncbi.nlm.nih.gov/sites/entrez?db=pubmed&cmd=search&term=17877811 target = _blank>17877811</a></td></tr><tr><td><a href = http://www.mirbase.org/cgi-bin/mirna_entry.pl?acc=MI0000433 target = _blank >hsa-let-7g*</a></td><td>hsa-let-7g</td><td>3</td><td><a href = http://www.ncbi.nlm.nih.gov/sites/entrez?Db=gene&Cmd=ShowDetailView&TermToSearch=3845&ordinalpos=1&itool=EntrezSystem2.PEntrez.Gene.Gene_ResultsPanel.Gene_RVDocSum target = _blank >KRAS</a></td><td>3845</td><td><a href = http://www.ncbi.nlm.nih.gov/sites/entrez?db=pubmed&cmd=search&term=18922928 target = _blank>18922928</a></td></tr><tr><td><a href = http://www.mirbase.org/cgi-bin/mirna_entry.pl?acc=MI0000433 target = _blank >hsa-let-7g*</a></td><td>hsa-let-7g</td><td>3</td><td><a href = http://www.ncbi.nlm.nih.gov/sites/entrez?Db=gene&Cmd=ShowDetailView&TermToSearch=6657&ordinalpos=1&itool=EntrezSystem2.PEntrez.Gene.Gene_ResultsPanel.Gene_RVDocSum target = _blank >SOX2</a></td><td>6657</td><td><a href = http://www.ncbi.nlm.nih.gov/sites/entrez?db=pubmed&cmd=search&term=20947512 target = _blank>20947512</a></td></tr><tr><td><a href = http://www.mirbase.org/cgi-bin/mirna_entry.pl?acc=MI0000433 target = _blank >hsa-let-7g*</a></td><td>hsa-let-7g</td><td>3</td><td><a href = http://www.ncbi.nlm.nih.gov/sites/entrez?Db=gene&Cmd=ShowDetailView&TermToSearch=79727&ordinalpos=1&itool=EntrezSystem2.PEntrez.Gene.Gene_ResultsPanel.Gene_RVDocSum target = _blank >LIN28</a></td><td>79727</td><td><a href = http://www.ncbi.nlm.nih.gov/sites/entrez?db=pubmed&cmd=search&term=21378162 target = _blank>21378162</a></td></tr><tr><td><a href = http://www.mirbase.org/cgi-bin/mirna_entry.pl?acc=MI0000433 target = _blank >hsa-let-7g*</a></td><td>hsa-let-7g</td><td>3</td><td><a href = http://www.ncbi.nlm.nih.gov/sites/entrez?Db=gene&Cmd=ShowDetailView&TermToSearch=55364&ordinalpos=1&itool=EntrezSystem2.PEntrez.Gene.Gene_ResultsPanel.Gene_RVDocSum target = _blank >IMPACT</a></td><td>55364</td><td><a href = http://www.ncbi.nlm.nih.gov/sites/entrez?db=pubmed&cmd=search&term=22884882 target = _blank>22884882</a></td></tr><tr><td><a href = http://www.mirbase.org/cgi-bin/mirna_entry.pl?acc=MI0000433 target = _blank >hsa-let-7g*</a></td><td>hsa-let-7g</td><td>3</td><td><a href = http://www.ncbi.nlm.nih.gov/sites/entrez?Db=gene&Cmd=ShowDetailView&TermToSearch=79727&ordinalpos=1&itool=EntrezSystem2.PEntrez.Gene.Gene_ResultsPanel.Gene_RVDocSum target = _blank >LIN28</a></td><td>79727</td><td><a href = http://www.ncbi.nlm.nih.gov/sites/entrez?db=pubmed&cmd=search&term=19211792 target = _blank>19211792</a></td></tr><tr><td><a href = http://www.mirbase.org/cgi-bin/mirna_entry.pl?acc=MI0000433 target = _blank >hsa-let-7g*</a></td><td>hsa-let-7g</td><td>3</td><td><a href = http://www.ncbi.nlm.nih.gov/sites/entrez?Db=gene&Cmd=ShowDetailView&TermToSearch=79727&ordinalpos=1&itool=EntrezSystem2.PEntrez.Gene.Gene_ResultsPanel.Gene_RVDocSum target = _blank >LIN28</a></td><td>79727</td><td><a href = http://www.ncbi.nlm.nih.gov/sites/entrez?db=pubmed&cmd=search&term=19578360 target = _blank>19578360</a></td></tr><tr><td><a href = http://www.mirbase.org/cgi-bin/mirna_entry.pl?acc=MI0000433 target = _blank >hsa-let-7g*</a></td><td>hsa-let-7g</td><td>3</td><td><a href = http://www.ncbi.nlm.nih.gov/sites/entrez?Db=gene&Cmd=ShowDetailView&TermToSearch=79727&ordinalpos=1&itool=EntrezSystem2.PEntrez.Gene.Gene_ResultsPanel.Gene_RVDocSum target = _blank >LIN28</a></td><td>79727</td><td><a href = http://www.ncbi.nlm.nih.gov/sites/entrez?db=pubmed&cmd=search&term=20005451 target = _blank>20005451</a></td></tr><tr><td><a href = http://www.mirbase.org/cgi-bin/mirna_entry.pl?acc=MI0000433 target = _blank >hsa-let-7g*</a></td><td>hsa-let-7g</td><td>3</td><td><a href = http://www.ncbi.nlm.nih.gov/sites/entrez?Db=gene&Cmd=ShowDetailView&TermToSearch=10970&ordinalpos=1&itool=EntrezSystem2.PEntrez.Gene.Gene_ResultsPanel.Gene_RVDocSum target = _blank >CKAP4</a></td><td>10970</td><td><a href = http://www.ncbi.nlm.nih.gov/sites/entrez?db=pubmed&cmd=search&term=20485546 target = _blank>20485546</a></td></tr><tr><td><a href = http://www.mirbase.org/cgi-bin/mirna_entry.pl?acc=MI0000433 target = _blank >hsa-let-7g*</a></td><td>hsa-let-7g</td><td>3</td><td><a href = http://www.ncbi.nlm.nih.gov/sites/entrez?Db=gene&Cmd=ShowDetailView&TermToSearch=79727&ordinalpos=1&itool=EntrezSystem2.PEntrez.Gene.Gene_ResultsPanel.Gene_RVDocSum target = _blank >LIN28</a></td><td>79727</td><td><a href = http://www.ncbi.nlm.nih.gov/sites/entrez?db=pubmed&cmd=search&term=17139256 target = _blank>17139256</a></td></tr><tr><td><a href = http://www.mirbase.org/cgi-bin/mirna_entry.pl?acc=MI0000433 target = _blank >hsa-let-7g*</a></td><td>hsa-let-7g</td><td>3</td><td><a href = http://www.ncbi.nlm.nih.gov/sites/entrez?Db=gene&Cmd=ShowDetailView&TermToSearch=2322&ordinalpos=1&itool=EntrezSystem2.PEntrez.Gene.Gene_ResultsPanel.Gene_RVDocSum target = _blank >FLT3</a></td><td>2322</td><td><a href = http://www.ncbi.nlm.nih.gov/sites/entrez?db=pubmed&cmd=search&term=18337557 target = _blank>18337557</a></td></tr><tr><td><a href = http://www.mirbase.org/cgi-bin/mirna_entry.pl?acc=MI0000433 target = _blank >hsa-let-7g*</a></td><td>hsa-let-7g</td><td>3</td><td><a href = http://www.ncbi.nlm.nih.gov/sites/entrez?Db=gene&Cmd=ShowDetailView&TermToSearch=1977&ordinalpos=1&itool=EntrezSystem2.PEntrez.Gene.Gene_ResultsPanel.Gene_RVDocSum target = _blank >EIF4E</a></td><td>1977</td><td><a href = http://www.ncbi.nlm.nih.gov/sites/entrez?db=pubmed&cmd=search&term=17524464 target = _blank>17524464</a></td></tr><tr><td><a href = http://www.mirbase.org/cgi-bin/mirna_entry.pl?acc=MI0000433 target = _blank >hsa-let-7g*</a></td><td>hsa-let-7g</td><td>3</td><td><a href = http://www.ncbi.nlm.nih.gov/sites/entrez?Db=gene&Cmd=ShowDetailView&TermToSearch=79727&ordinalpos=1&itool=EntrezSystem2.PEntrez.Gene.Gene_ResultsPanel.Gene_RVDocSum target = _blank >LIN28</a></td><td>79727</td><td><a href = http://www.ncbi.nlm.nih.gov/sites/entrez?db=pubmed&cmd=search&term=18550544 target = _blank>18550544</a></td></tr><tr><td><a href = http://www.mirbase.org/cgi-bin/mirna_entry.pl?acc=MI0000433 target = _blank >hsa-let-7g*</a></td><td>hsa-let-7g</td><td>3</td><td><a href = http://www.ncbi.nlm.nih.gov/sites/entrez?Db=gene&Cmd=ShowDetailView&TermToSearch=7077&ordinalpos=1&itool=EntrezSystem2.PEntrez.Gene.Gene_ResultsPanel.Gene_RVDocSum target = _blank >TIMP2</a></td><td>7077</td><td><a href = http://www.ncbi.nlm.nih.gov/sites/entrez?db=pubmed&cmd=search&term=21293479 target = _blank>21293479</a></td></tr><tr><td><a href = http://www.mirbase.org/cgi-bin/mirna_entry.pl?acc=MI0000433 target = _blank >hsa-let-7g*</a></td><td>hsa-let-7g</td><td>3</td><td><a href = http://www.ncbi.nlm.nih.gov/sites/entrez?Db=gene&Cmd=ShowDetailView&TermToSearch=1111&ordinalpos=1&itool=EntrezSystem2.PEntrez.Gene.Gene_ResultsPanel.Gene_RVDocSum target = _blank >CHEK1</a></td><td>1111</td><td><a href = http://www.ncbi.nlm.nih.gov/sites/entrez?db=pubmed&cmd=search&term=22265741 target = _blank>22265741</a></td></tr><tr><td><a href = http://www.mirbase.org/cgi-bin/mirna_entry.pl?acc=MI0000433 target = _blank >hsa-let-7g*</a></td><td>hsa-let-7g</td><td>3</td><td><a href = http://www.ncbi.nlm.nih.gov/sites/entrez?Db=gene&Cmd=ShowDetailView&TermToSearch=11181&ordinalpos=1&itool=EntrezSystem2.PEntrez.Gene.Gene_ResultsPanel.Gene_RVDocSum target = _blank >TREH</a></td><td>11181</td><td><a href = http://www.ncbi.nlm.nih.gov/sites/entrez?db=pubmed&cmd=search&term=23201578 target = _blank>23201578</a></td></tr><tr><td><a href = http://www.mirbase.org/cgi-bin/mirna_entry.pl?acc=MI0000433 target = _blank >hsa-let-7g*</a></td><td>hsa-let-7g</td><td>3</td><td><a href = http://www.ncbi.nlm.nih.gov/sites/entrez?Db=gene&Cmd=ShowDetailView&TermToSearch=79727&ordinalpos=1&itool=EntrezSystem2.PEntrez.Gene.Gene_ResultsPanel.Gene_RVDocSum target = _blank >LIN28</a></td><td>79727</td><td><a href = http://www.ncbi.nlm.nih.gov/sites/entrez?db=pubmed&cmd=search&term=19477633 target = _blank>19477633</a></td></tr><tr><td><a href = http://www.mirbase.org/cgi-bin/mirna_entry.pl?acc=MI0000433 target = _blank >hsa-let-7g*</a></td><td>hsa-let-7g</td><td>3</td><td><a href = http://www.ncbi.nlm.nih.gov/sites/entrez?Db=gene&Cmd=ShowDetailView&TermToSearch=595&ordinalpos=1&itool=EntrezSystem2.PEntrez.Gene.Gene_ResultsPanel.Gene_RVDocSum target = _blank >CCND1</a></td><td>595</td><td><a href = http://www.ncbi.nlm.nih.gov/sites/entrez?db=pubmed&cmd=search&term=19854872 target = _blank>19854872</a></td></tr><tr><td><a href = http://www.mirbase.org/cgi-bin/mirna_entry.pl?acc=MI0000433 target = _blank >hsa-let-7g*</a></td><td>hsa-let-7g</td><td>3</td><td><a href = http://www.ncbi.nlm.nih.gov/sites/entrez?Db=gene&Cmd=ShowDetailView&TermToSearch=4609&ordinalpos=1&itool=EntrezSystem2.PEntrez.Gene.Gene_ResultsPanel.Gene_RVDocSum target = _blank >MYC</a></td><td>4609</td><td><a href = http://www.ncbi.nlm.nih.gov/sites/entrez?db=pubmed&cmd=search&term=20309945 target = _blank>20309945</a></td></tr><tr><td><a href = http://www.mirbase.org/cgi-bin/mirna_entry.pl?acc=MI0000433 target = _blank >hsa-let-7g*</a></td><td>hsa-let-7g</td><td>3</td><td><a href = http://www.ncbi.nlm.nih.gov/sites/entrez?Db=gene&Cmd=ShowDetailView&TermToSearch=6774&ordinalpos=1&itool=EntrezSystem2.PEntrez.Gene.Gene_ResultsPanel.Gene_RVDocSum target = _blank >STAT3</a></td><td>6774</td><td><a href = http://www.ncbi.nlm.nih.gov/sites/entrez?db=pubmed&cmd=search&term=20797623 target = _blank>20797623</a></td></tr><tr><td><a href = http://www.mirbase.org/cgi-bin/mirna_entry.pl?acc=MI0000433 target = _blank >hsa-let-7g*</a></td><td>hsa-let-7g</td><td>3</td><td><a href = http://www.ncbi.nlm.nih.gov/sites/entrez?Db=gene&Cmd=ShowDetailView&TermToSearch=79727&ordinalpos=1&itool=EntrezSystem2.PEntrez.Gene.Gene_ResultsPanel.Gene_RVDocSum target = _blank >LIN28</a></td><td>79727</td><td><a href = http://www.ncbi.nlm.nih.gov/sites/entrez?db=pubmed&cmd=search&term=16122423 target = _blank>16122423</a></td></tr><tr><td><a href = http://www.mirbase.org/cgi-bin/mirna_entry.pl?acc=MI0000433 target = _blank >hsa-let-7g*</a></td><td>hsa-let-7g</td><td>3</td><td><a href = http://www.ncbi.nlm.nih.gov/sites/entrez?Db=gene&Cmd=ShowDetailView&TermToSearch=55294&ordinalpos=1&itool=EntrezSystem2.PEntrez.Gene.Gene_ResultsPanel.Gene_RVDocSum target = _blank >FBXW7</a></td><td>55294</td><td><a href = http://www.ncbi.nlm.nih.gov/sites/entrez?db=pubmed&cmd=search&term=18048652 target = _blank>18048652</a></td></tr><tr><td><a href = http://www.mirbase.org/cgi-bin/mirna_entry.pl?acc=MI0000433 target = _blank >hsa-let-7g*</a></td><td>hsa-let-7g</td><td>3</td><td><a href = http://www.ncbi.nlm.nih.gov/sites/entrez?Db=gene&Cmd=ShowDetailView&TermToSearch=6500&ordinalpos=1&itool=EntrezSystem2.PEntrez.Gene.Gene_ResultsPanel.Gene_RVDocSum target = _blank >SKP1</a></td><td>6500</td><td><a href = http://www.ncbi.nlm.nih.gov/sites/entrez?db=pubmed&cmd=search&term=19126550 target = _blank>19126550</a></td></tr><tr><td><a href = http://www.mirbase.org/cgi-bin/mirna_entry.pl?acc=MI0000433 target = _blank >hsa-let-7g*</a></td><td>hsa-let-7g</td><td>3</td><td><a href = http://www.ncbi.nlm.nih.gov/sites/entrez?Db=gene&Cmd=ShowDetailView&TermToSearch=4323&ordinalpos=1&itool=EntrezSystem2.PEntrez.Gene.Gene_ResultsPanel.Gene_RVDocSum target = _blank >MMP14</a></td><td>4323</td><td><a href = http://www.ncbi.nlm.nih.gov/sites/entrez?db=pubmed&cmd=search&term=21057545 target = _blank>21057545</a></td></tr><tr><td><a href = http://www.mirbase.org/cgi-bin/mirna_entry.pl?acc=MI0000433 target = _blank >hsa-let-7g*</a></td><td>hsa-let-7g</td><td>3</td><td><a href = http://www.ncbi.nlm.nih.gov/sites/entrez?Db=gene&Cmd=ShowDetailView&TermToSearch=3440&ordinalpos=1&itool=EntrezSystem2.PEntrez.Gene.Gene_ResultsPanel.Gene_RVDocSum target = _blank >IFNA2</a></td><td>3440</td><td><a href = http://www.ncbi.nlm.nih.gov/sites/entrez?db=pubmed&cmd=search&term=21530537 target = _blank>21530537</a></td></tr><tr><td><a href = http://www.mirbase.org/cgi-bin/mirna_entry.pl?acc=MI0000433 target = _blank >hsa-let-7g*</a></td><td>hsa-let-7g</td><td>3</td><td><a href = http://www.ncbi.nlm.nih.gov/sites/entrez?Db=gene&Cmd=ShowDetailView&TermToSearch=64100&ordinalpos=1&itool=EntrezSystem2.PEntrez.Gene.Gene_ResultsPanel.Gene_RVDocSum target = _blank >ELSPBP1</a></td><td>64100</td><td><a href = http://www.ncbi.nlm.nih.gov/sites/entrez?db=pubmed&cmd=search&term=22895573 target = _blank>22895573</a></td></tr><tr><td><a href = http://www.mirbase.org/cgi-bin/mirna_entry.pl?acc=MI0000433 target = _blank >hsa-let-7g*</a></td><td>hsa-let-7g</td><td>3</td><td><a href = http://www.ncbi.nlm.nih.gov/sites/entrez?Db=gene&Cmd=ShowDetailView&TermToSearch=79727&ordinalpos=1&itool=EntrezSystem2.PEntrez.Gene.Gene_ResultsPanel.Gene_RVDocSum target = _blank >LIN28</a></td><td>79727</td><td><a href = http://www.ncbi.nlm.nih.gov/sites/entrez?db=pubmed&cmd=search&term=19340450 target = _blank>19340450</a></td></tr><tr><td><a href = http://www.mirbase.org/cgi-bin/mirna_entry.pl?acc=MI0000433 target = _blank >hsa-let-7g*</a></td><td>hsa-let-7g</td><td>3</td><td><a href = http://www.ncbi.nlm.nih.gov/sites/entrez?Db=gene&Cmd=ShowDetailView&TermToSearch=79727&ordinalpos=1&itool=EntrezSystem2.PEntrez.Gene.Gene_ResultsPanel.Gene_RVDocSum target = _blank >LIN28</a></td><td>79727</td><td><a href = http://www.ncbi.nlm.nih.gov/sites/entrez?db=pubmed&cmd=search&term=19686677 target = _blank>19686677</a></td></tr><tr><td><a href = http://www.mirbase.org/cgi-bin/mirna_entry.pl?acc=MI0000433 target = _blank >hsa-let-7g*</a></td><td>hsa-let-7g</td><td>3</td><td><a href = http://www.ncbi.nlm.nih.gov/sites/entrez?Db=gene&Cmd=ShowDetailView&TermToSearch=11317&ordinalpos=1&itool=EntrezSystem2.PEntrez.Gene.Gene_ResultsPanel.Gene_RVDocSum target = _blank >RBPJL</a></td><td>11317</td><td><a href = http://www.ncbi.nlm.nih.gov/sites/entrez?db=pubmed&cmd=search&term=20116252 target = _blank>20116252</a></td></tr><tr><td><a href = http://www.mirbase.org/cgi-bin/mirna_entry.pl?acc=MI0000433 target = _blank >hsa-let-7g*</a></td><td>hsa-let-7g</td><td>3</td><td><a href = http://www.ncbi.nlm.nih.gov/sites/entrez?Db=gene&Cmd=ShowDetailView&TermToSearch=4609&ordinalpos=1&itool=EntrezSystem2.PEntrez.Gene.Gene_ResultsPanel.Gene_RVDocSum target = _blank >MYC</a></td><td>4609</td><td><a href = http://www.ncbi.nlm.nih.gov/sites/entrez?db=pubmed&cmd=search&term=20545570 target = _blank>20545570</a></td></tr><tr><td><a href = http://www.mirbase.org/cgi-bin/mirna_entry.pl?acc=MI0000433 target = _blank >hsa-let-7g*</a></td><td>hsa-let-7g</td><td>3</td><td><a href = http://www.ncbi.nlm.nih.gov/sites/entrez?Db=gene&Cmd=ShowDetailView&TermToSearch=10857&ordinalpos=1&itool=EntrezSystem2.PEntrez.Gene.Gene_ResultsPanel.Gene_RVDocSum target = _blank >PGRMC1</a></td><td>10857</td><td><a href = http://www.ncbi.nlm.nih.gov/sites/entrez?db=pubmed&cmd=search&term=21109987 target = _blank>21109987</a></td></tr><tr><td><a href = http://www.mirbase.org/cgi-bin/mirna_entry.pl?acc=MI0000433 target = _blank >hsa-let-7g*</a></td><td>hsa-let-7g</td><td>3</td><td><a href = http://www.ncbi.nlm.nih.gov/sites/entrez?Db=gene&Cmd=ShowDetailView&TermToSearch=149076&ordinalpos=1&itool=EntrezSystem2.PEntrez.Gene.Gene_ResultsPanel.Gene_RVDocSum target = _blank >ZNF362</a></td><td>149076</td><td><a href = http://www.ncbi.nlm.nih.gov/sites/entrez?db=pubmed&cmd=search&term=21862562 target = _blank>21862562</a></td></tr><tr><td><a href = http://www.mirbase.org/cgi-bin/mirna_entry.pl?acc=MI0000433 target = _blank >hsa-let-7g*</a></td><td>hsa-let-7g</td><td>3</td><td><a href = http://www.ncbi.nlm.nih.gov/sites/entrez?Db=gene&Cmd=ShowDetailView&TermToSearch=3845&ordinalpos=1&itool=EntrezSystem2.PEntrez.Gene.Gene_ResultsPanel.Gene_RVDocSum target = _blank >KRAS</a></td><td>3845</td><td><a href = http://www.ncbi.nlm.nih.gov/sites/entrez?db=pubmed&cmd=search&term=23010532 target = _blank>23010532</a></td></tr><tr><td><a href = http://www.mirbase.org/cgi-bin/mirna_entry.pl?acc=MI0000433 target = _blank >hsa-let-7g*</a></td><td>hsa-let-7g</td><td>3</td><td><a href = http://www.ncbi.nlm.nih.gov/sites/entrez?Db=gene&Cmd=ShowDetailView&TermToSearch=56889&ordinalpos=1&itool=EntrezSystem2.PEntrez.Gene.Gene_ResultsPanel.Gene_RVDocSum target = _blank >TM9SF3</a></td><td>56889</td><td><a href = http://www.ncbi.nlm.nih.gov/sites/entrez?db=pubmed&cmd=search&term=19342589 target = _blank>19342589</a></td></tr><tr><td><a href = http://www.mirbase.org/cgi-bin/mirna_entry.pl?acc=MI0000433 target = _blank >hsa-let-7g*</a></td><td>hsa-let-7g</td><td>3</td><td><a href = http://www.ncbi.nlm.nih.gov/sites/entrez?Db=gene&Cmd=ShowDetailView&TermToSearch=64852&ordinalpos=1&itool=EntrezSystem2.PEntrez.Gene.Gene_ResultsPanel.Gene_RVDocSum target = _blank >TUT1</a></td><td>64852</td><td><a href = http://www.ncbi.nlm.nih.gov/sites/entrez?db=pubmed&cmd=search&term=19713958 target = _blank>19713958</a></td></tr><tr><td><a href = http://www.mirbase.org/cgi-bin/mirna_entry.pl?acc=MI0000433 target = _blank >hsa-let-7g*</a></td><td>hsa-let-7g</td><td>3</td><td><a href = http://www.ncbi.nlm.nih.gov/sites/entrez?Db=gene&Cmd=ShowDetailView&TermToSearch=1956&ordinalpos=1&itool=EntrezSystem2.PEntrez.Gene.Gene_ResultsPanel.Gene_RVDocSum target = _blank >EGFR</a></td><td>1956</td><td><a href = http://www.ncbi.nlm.nih.gov/sites/entrez?db=pubmed&cmd=search&term=20177422 target = _blank>20177422</a></td></tr><tr><td><a href = http://www.mirbase.org/cgi-bin/mirna_entry.pl?acc=MI0000433 target = _blank >hsa-let-7g*</a></td><td>hsa-let-7g</td><td>3</td><td><a href = http://www.ncbi.nlm.nih.gov/sites/entrez?Db=gene&Cmd=ShowDetailView&TermToSearch=57473&ordinalpos=1&itool=EntrezSystem2.PEntrez.Gene.Gene_ResultsPanel.Gene_RVDocSum target = _blank >ZNF512B</a></td><td>57473</td><td><a href = http://www.ncbi.nlm.nih.gov/sites/entrez?db=pubmed&cmd=search&term=20639536 target = _blank>20639536</a></td></tr><tr><td><a href = http://www.mirbase.org/cgi-bin/mirna_entry.pl?acc=MI0000433 target = _blank >hsa-let-7g*</a></td><td>hsa-let-7g</td><td>3</td><td><a href = http://www.ncbi.nlm.nih.gov/sites/entrez?Db=gene&Cmd=ShowDetailView&TermToSearch=23405&ordinalpos=1&itool=EntrezSystem2.PEntrez.Gene.Gene_ResultsPanel.Gene_RVDocSum target = _blank >DICER1</a></td><td>23405</td><td><a href = http://www.ncbi.nlm.nih.gov/sites/entrez?db=pubmed&cmd=search&term=12411504 target = _blank>12411504</a></td></tr><tr><td><a href = http://www.mirbase.org/cgi-bin/mirna_entry.pl?acc=MI0000433 target = _blank >hsa-let-7g*</a></td><td>hsa-let-7g</td><td>3</td><td><a href = http://www.ncbi.nlm.nih.gov/sites/entrez?Db=gene&Cmd=ShowDetailView&TermToSearch=900&ordinalpos=1&itool=EntrezSystem2.PEntrez.Gene.Gene_ResultsPanel.Gene_RVDocSum target = _blank >CCNG1</a></td><td>900</td><td><a href = http://www.ncbi.nlm.nih.gov/sites/entrez?db=pubmed&cmd=search&term=17616664 target = _blank>17616664</a></td></tr><tr><td><a href = http://www.mirbase.org/cgi-bin/mirna_entry.pl?acc=MI0000433 target = _blank >hsa-let-7g*</a></td><td>hsa-let-7g</td><td>3</td><td><a href = http://www.ncbi.nlm.nih.gov/sites/entrez?Db=gene&Cmd=ShowDetailView&TermToSearch=10016&ordinalpos=1&itool=EntrezSystem2.PEntrez.Gene.Gene_ResultsPanel.Gene_RVDocSum target = _blank >PDCD6</a></td><td>10016</td><td><a href = http://www.ncbi.nlm.nih.gov/sites/entrez?db=pubmed&cmd=search&term=18719242 target = _blank>18719242</a></td></tr><tr><td><a href = http://www.mirbase.org/cgi-bin/mirna_entry.pl?acc=MI0000433 target = _blank >hsa-let-7g*</a></td><td>hsa-let-7g</td><td>3</td><td><a href = http://www.ncbi.nlm.nih.gov/sites/entrez?Db=gene&Cmd=ShowDetailView&TermToSearch=23600&ordinalpos=1&itool=EntrezSystem2.PEntrez.Gene.Gene_ResultsPanel.Gene_RVDocSum target = _blank >AMACR</a></td><td>23600</td><td><a href = http://www.ncbi.nlm.nih.gov/sites/entrez?db=pubmed&cmd=search&term=21365266 target = _blank>21365266</a></td></tr><tr><td><a href = http://www.mirbase.org/cgi-bin/mirna_entry.pl?acc=MI0000433 target = _blank >hsa-let-7g*</a></td><td>hsa-let-7g</td><td>3</td><td><a href = http://www.ncbi.nlm.nih.gov/sites/entrez?Db=gene&Cmd=ShowDetailView&TermToSearch=3586&ordinalpos=1&itool=EntrezSystem2.PEntrez.Gene.Gene_ResultsPanel.Gene_RVDocSum target = _blank >IL10</a></td><td>3586</td><td><a href = http://www.ncbi.nlm.nih.gov/sites/entrez?db=pubmed&cmd=search&term=22586040 target = _blank>22586040</a></td></tr><tr><td><a href = http://www.mirbase.org/cgi-bin/mirna_entry.pl?acc=MI0000433 target = _blank >hsa-let-7g*</a></td><td>hsa-let-7g</td><td>3</td><td><a href = http://www.ncbi.nlm.nih.gov/sites/entrez?Db=gene&Cmd=ShowDetailView&TermToSearch=7852&ordinalpos=1&itool=EntrezSystem2.PEntrez.Gene.Gene_ResultsPanel.Gene_RVDocSum target = _blank >CXCR4</a></td><td>7852</td><td><a href = http://www.ncbi.nlm.nih.gov/sites/entrez?db=pubmed&cmd=search&term=23338123 target = _blank>23338123</a></td></tr><tr><td><a href = http://www.mirbase.org/cgi-bin/mirna_entry.pl?acc=MI0000433 target = _blank >hsa-let-7g*</a></td><td>hsa-let-7g</td><td>3</td><td><a href = http://www.ncbi.nlm.nih.gov/sites/entrez?Db=gene&Cmd=ShowDetailView&TermToSearch=23405&ordinalpos=1&itool=EntrezSystem2.PEntrez.Gene.Gene_ResultsPanel.Gene_RVDocSum target = _blank >DICER1</a></td><td>23405</td><td><a href = http://www.ncbi.nlm.nih.gov/sites/entrez?db=pubmed&cmd=search&term=19528081 target = _blank>19528081</a></td></tr><tr><td><a href = http://www.mirbase.org/cgi-bin/mirna_entry.pl?acc=MI0000433 target = _blank >hsa-let-7g*</a></td><td>hsa-let-7g</td><td>3</td><td><a href = http://www.ncbi.nlm.nih.gov/sites/entrez?Db=gene&Cmd=ShowDetailView&TermToSearch=27161&ordinalpos=1&itool=EntrezSystem2.PEntrez.Gene.Gene_ResultsPanel.Gene_RVDocSum target = _blank >EIF2C2</a></td><td>27161</td><td><a href = http://www.ncbi.nlm.nih.gov/sites/entrez?db=pubmed&cmd=search&term=19898466 target = _blank>19898466</a></td></tr><tr><td><a href = http://www.mirbase.org/cgi-bin/mirna_entry.pl?acc=MI0000433 target = _blank >hsa-let-7g*</a></td><td>hsa-let-7g</td><td>3</td><td><a href = http://www.ncbi.nlm.nih.gov/sites/entrez?Db=gene&Cmd=ShowDetailView&TermToSearch=7514&ordinalpos=1&itool=EntrezSystem2.PEntrez.Gene.Gene_ResultsPanel.Gene_RVDocSum target = _blank >XPO1</a></td><td>7514</td><td><a href = http://www.ncbi.nlm.nih.gov/sites/entrez?db=pubmed&cmd=search&term=20436454 target = _blank>20436454</a></td></tr><tr><td><a href = http://www.mirbase.org/cgi-bin/mirna_entry.pl?acc=MI0000433 target = _blank >hsa-let-7g*</a></td><td>hsa-let-7g</td><td>3</td><td><a href = http://www.ncbi.nlm.nih.gov/sites/entrez?Db=gene&Cmd=ShowDetailView&TermToSearch=596&ordinalpos=1&itool=EntrezSystem2.PEntrez.Gene.Gene_ResultsPanel.Gene_RVDocSum target = _blank >BCL2</a></td><td>596</td><td><a href = http://www.ncbi.nlm.nih.gov/sites/entrez?db=pubmed&cmd=search&term=16784027 target = _blank>16784027</a></td></tr><tr><td><a href = http://www.mirbase.org/cgi-bin/mirna_entry.pl?acc=MI0000433 target = _blank >hsa-let-7g*</a></td><td>hsa-let-7g</td><td>3</td><td><a href = http://www.ncbi.nlm.nih.gov/sites/entrez?Db=gene&Cmd=ShowDetailView&TermToSearch=207&ordinalpos=1&itool=EntrezSystem2.PEntrez.Gene.Gene_ResultsPanel.Gene_RVDocSum target = _blank >AKT1</a></td><td>207</td><td><a href = http://www.ncbi.nlm.nih.gov/sites/entrez?db=pubmed&cmd=search&term=18199536 target = _blank>18199536</a></td></tr><tr><td><a href = http://www.mirbase.org/cgi-bin/mirna_entry.pl?acc=MI0000433 target = _blank >hsa-let-7g*</a></td><td>hsa-let-7g</td><td>3</td><td><a href = http://www.ncbi.nlm.nih.gov/sites/entrez?Db=gene&Cmd=ShowDetailView&TermToSearch=7099&ordinalpos=1&itool=EntrezSystem2.PEntrez.Gene.Gene_ResultsPanel.Gene_RVDocSum target = _blank >TLR4</a></td><td>7099</td><td><a href = http://www.ncbi.nlm.nih.gov/sites/entrez?db=pubmed&cmd=search&term=21266501 target = _blank>21266501</a></td></tr><tr><td><a href = http://www.mirbase.org/cgi-bin/mirna_entry.pl?acc=MI0000433 target = _blank >hsa-let-7g*</a></td><td>hsa-let-7g</td><td>3</td><td><a href = http://www.ncbi.nlm.nih.gov/sites/entrez?Db=gene&Cmd=ShowDetailView&TermToSearch=595&ordinalpos=1&itool=EntrezSystem2.PEntrez.Gene.Gene_ResultsPanel.Gene_RVDocSum target = _blank >CCND1</a></td><td>595</td><td><a href = http://www.ncbi.nlm.nih.gov/sites/entrez?db=pubmed&cmd=search&term=21969366 target = _blank>21969366</a></td></tr><tr><td><a href = http://www.mirbase.org/cgi-bin/mirna_entry.pl?acc=MI0000433 target = _blank >hsa-let-7g*</a></td><td>hsa-let-7g</td><td>3</td><td><a href = http://www.ncbi.nlm.nih.gov/sites/entrez?Db=gene&Cmd=ShowDetailView&TermToSearch=59342&ordinalpos=1&itool=EntrezSystem2.PEntrez.Gene.Gene_ResultsPanel.Gene_RVDocSum target = _blank >SCPEP1</a></td><td>59342</td><td><a href = http://www.ncbi.nlm.nih.gov/sites/entrez?db=pubmed&cmd=search&term=23097274 target = _blank>23097274</a></td></tr><tr><td><a href = http://www.mirbase.org/cgi-bin/mirna_entry.pl?acc=MI0000433 target = _blank >hsa-let-7g*</a></td><td>hsa-let-7g</td><td>3</td><td><a href = http://www.ncbi.nlm.nih.gov/sites/entrez?Db=gene&Cmd=ShowDetailView&TermToSearch=55294&ordinalpos=1&itool=EntrezSystem2.PEntrez.Gene.Gene_ResultsPanel.Gene_RVDocSum target = _blank >FBXW7</a></td><td>55294</td><td><a href = http://www.ncbi.nlm.nih.gov/sites/entrez?db=pubmed&cmd=search&term=19398495 target = _blank>19398495</a></td></tr><tr><td><a href = http://www.mirbase.org/cgi-bin/mirna_entry.pl?acc=MI0000433 target = _blank >hsa-let-7g*</a></td><td>hsa-let-7g</td><td>3</td><td><a href = http://www.ncbi.nlm.nih.gov/sites/entrez?Db=gene&Cmd=ShowDetailView&TermToSearch=6895&ordinalpos=1&itool=EntrezSystem2.PEntrez.Gene.Gene_ResultsPanel.Gene_RVDocSum target = _blank >TARBP2</a></td><td>6895</td><td><a href = http://www.ncbi.nlm.nih.gov/sites/entrez?db=pubmed&cmd=search&term=19804757 target = _blank>19804757</a></td></tr><tr><td><a href = http://www.mirbase.org/cgi-bin/mirna_entry.pl?acc=MI0000433 target = _blank >hsa-let-7g*</a></td><td>hsa-let-7g</td><td>3</td><td><a href = http://www.ncbi.nlm.nih.gov/sites/entrez?Db=gene&Cmd=ShowDetailView&TermToSearch=54498&ordinalpos=1&itool=EntrezSystem2.PEntrez.Gene.Gene_ResultsPanel.Gene_RVDocSum target = _blank >SMOX</a></td><td>54498</td><td><a href = http://www.ncbi.nlm.nih.gov/sites/entrez?db=pubmed&cmd=search&term=20216554 target = _blank>20216554</a></td></tr><tr><td><a href = http://www.mirbase.org/cgi-bin/mirna_entry.pl?acc=MI0000433 target = _blank >hsa-let-7g*</a></td><td>hsa-let-7g</td><td>3</td><td><a href = http://www.ncbi.nlm.nih.gov/sites/entrez?Db=gene&Cmd=ShowDetailView&TermToSearch=4988&ordinalpos=1&itool=EntrezSystem2.PEntrez.Gene.Gene_ResultsPanel.Gene_RVDocSum target = _blank >OPRM1</a></td><td>4988</td><td><a href = http://www.ncbi.nlm.nih.gov/sites/entrez?db=pubmed&cmd=search&term=20668208 target = _blank>20668208</a></td></tr><tr><td><a href = http://www.mirbase.org/cgi-bin/mirna_entry.pl?acc=MI0000433 target = _blank >hsa-let-7g*</a></td><td>hsa-let-7g</td><td>3</td><td><a href = http://www.ncbi.nlm.nih.gov/sites/entrez?Db=gene&Cmd=ShowDetailView&TermToSearch=9013&ordinalpos=1&itool=EntrezSystem2.PEntrez.Gene.Gene_ResultsPanel.Gene_RVDocSum target = _blank >TAF1C</a></td><td>9013</td><td><a href = http://www.ncbi.nlm.nih.gov/sites/entrez?db=pubmed&cmd=search&term=15337850 target = _blank>15337850</a></td></tr><tr><td><a href = http://www.mirbase.org/cgi-bin/mirna_entry.pl?acc=MI0000433 target = _blank >hsa-let-7g*</a></td><td>hsa-let-7g</td><td>3</td><td><a href = http://www.ncbi.nlm.nih.gov/sites/entrez?Db=gene&Cmd=ShowDetailView&TermToSearch=1594&ordinalpos=1&itool=EntrezSystem2.PEntrez.Gene.Gene_ResultsPanel.Gene_RVDocSum target = _blank >CYP27B1</a></td><td>1594</td><td><a href = http://www.ncbi.nlm.nih.gov/sites/entrez?db=pubmed&cmd=search&term=17890240 target = _blank>17890240</a></td></tr><tr><td><a href = http://www.mirbase.org/cgi-bin/mirna_entry.pl?acc=MI0000433 target = _blank >hsa-let-7g*</a></td><td>hsa-let-7g</td><td>3</td><td><a href = http://www.ncbi.nlm.nih.gov/sites/entrez?Db=gene&Cmd=ShowDetailView&TermToSearch=23405&ordinalpos=1&itool=EntrezSystem2.PEntrez.Gene.Gene_ResultsPanel.Gene_RVDocSum target = _blank >DICER1</a></td><td>23405</td><td><a href = http://www.ncbi.nlm.nih.gov/sites/entrez?db=pubmed&cmd=search&term=18951094 target = _blank>18951094</a></td></tr><tr><td><a href = http://www.mirbase.org/cgi-bin/mirna_entry.pl?acc=MI0000433 target = _blank >hsa-let-7g*</a></td><td>hsa-let-7g</td><td>3</td><td><a href = http://www.ncbi.nlm.nih.gov/sites/entrez?Db=gene&Cmd=ShowDetailView&TermToSearch=79727&ordinalpos=1&itool=EntrezSystem2.PEntrez.Gene.Gene_ResultsPanel.Gene_RVDocSum target = _blank >LIN28</a></td><td>79727</td><td><a href = http://www.ncbi.nlm.nih.gov/sites/entrez?db=pubmed&cmd=search&term=20947512 target = _blank>20947512</a></td></tr><tr><td><a href = http://www.mirbase.org/cgi-bin/mirna_entry.pl?acc=MI0000433 target = _blank >hsa-let-7g*</a></td><td>hsa-let-7g</td><td>3</td><td><a href = http://www.ncbi.nlm.nih.gov/sites/entrez?Db=gene&Cmd=ShowDetailView&TermToSearch=54464&ordinalpos=1&itool=EntrezSystem2.PEntrez.Gene.Gene_ResultsPanel.Gene_RVDocSum target = _blank >XRN1</a></td><td>54464</td><td><a href = http://www.ncbi.nlm.nih.gov/sites/entrez?db=pubmed&cmd=search&term=21397849 target = _blank>21397849</a></td></tr><tr><td><a href = http://www.mirbase.org/cgi-bin/mirna_entry.pl?acc=MI0000433 target = _blank >hsa-let-7g*</a></td><td>hsa-let-7g</td><td>3</td><td><a href = http://www.ncbi.nlm.nih.gov/sites/entrez?Db=gene&Cmd=ShowDetailView&TermToSearch=920&ordinalpos=1&itool=EntrezSystem2.PEntrez.Gene.Gene_ResultsPanel.Gene_RVDocSum target = _blank >CD4</a></td><td>920</td><td><a href = http://www.ncbi.nlm.nih.gov/sites/entrez?db=pubmed&cmd=search&term=22884882 target = _blank>22884882</a></td></tr><tr><td><a href = http://www.mirbase.org/cgi-bin/mirna_entry.pl?acc=MI0000433 target = _blank >hsa-let-7g*</a></td><td>hsa-let-7g</td><td>3</td><td><a href = http://www.ncbi.nlm.nih.gov/sites/entrez?Db=gene&Cmd=ShowDetailView&TermToSearch=4609&ordinalpos=1&itool=EntrezSystem2.PEntrez.Gene.Gene_ResultsPanel.Gene_RVDocSum target = _blank >MYC</a></td><td>4609</td><td><a href = http://www.ncbi.nlm.nih.gov/sites/entrez?db=pubmed&cmd=search&term=19216629 target = _blank>19216629</a></td></tr><tr><td><a href = http://www.mirbase.org/cgi-bin/mirna_entry.pl?acc=MI0000433 target = _blank >hsa-let-7g*</a></td><td>hsa-let-7g</td><td>3</td><td><a href = http://www.ncbi.nlm.nih.gov/sites/entrez?Db=gene&Cmd=ShowDetailView&TermToSearch=3569&ordinalpos=1&itool=EntrezSystem2.PEntrez.Gene.Gene_ResultsPanel.Gene_RVDocSum target = _blank >IL6</a></td><td>3569</td><td><a href = http://www.ncbi.nlm.nih.gov/sites/entrez?db=pubmed&cmd=search&term=19584273 target = _blank>19584273</a></td></tr><tr><td><a href = http://www.mirbase.org/cgi-bin/mirna_entry.pl?acc=MI0000433 target = _blank >hsa-let-7g*</a></td><td>hsa-let-7g</td><td>3</td><td><a href = http://www.ncbi.nlm.nih.gov/sites/entrez?Db=gene&Cmd=ShowDetailView&TermToSearch=7157&ordinalpos=1&itool=EntrezSystem2.PEntrez.Gene.Gene_ResultsPanel.Gene_RVDocSum target = _blank >TP53</a></td><td>7157</td><td><a href = http://www.ncbi.nlm.nih.gov/sites/entrez?db=pubmed&cmd=search&term=20005852 target = _blank>20005852</a></td></tr><tr><td><a href = http://www.mirbase.org/cgi-bin/mirna_entry.pl?acc=MI0000433 target = _blank >hsa-let-7g*</a></td><td>hsa-let-7g</td><td>3</td><td><a href = http://www.ncbi.nlm.nih.gov/sites/entrez?Db=gene&Cmd=ShowDetailView&TermToSearch=54487&ordinalpos=1&itool=EntrezSystem2.PEntrez.Gene.Gene_ResultsPanel.Gene_RVDocSum target = _blank >DGCR8</a></td><td>54487</td><td><a href = http://www.ncbi.nlm.nih.gov/sites/entrez?db=pubmed&cmd=search&term=20485546 target = _blank>20485546</a></td></tr><tr><td><a href = http://www.mirbase.org/cgi-bin/mirna_entry.pl?acc=MI0000433 target = _blank >hsa-let-7g*</a></td><td>hsa-let-7g</td><td>3</td><td><a href = http://www.ncbi.nlm.nih.gov/sites/entrez?Db=gene&Cmd=ShowDetailView&TermToSearch=23112&ordinalpos=1&itool=EntrezSystem2.PEntrez.Gene.Gene_ResultsPanel.Gene_RVDocSum target = _blank >TNRC6B</a></td><td>23112</td><td><a href = http://www.ncbi.nlm.nih.gov/sites/entrez?db=pubmed&cmd=search&term=17167072 target = _blank>17167072</a></td></tr><tr><td><a href = http://www.mirbase.org/cgi-bin/mirna_entry.pl?acc=MI0000433 target = _blank >hsa-let-7g*</a></td><td>hsa-let-7g</td><td>3</td><td><a href = http://www.ncbi.nlm.nih.gov/sites/entrez?Db=gene&Cmd=ShowDetailView&TermToSearch=4869&ordinalpos=1&itool=EntrezSystem2.PEntrez.Gene.Gene_ResultsPanel.Gene_RVDocSum target = _blank >NPM1</a></td><td>4869</td><td><a href = http://www.ncbi.nlm.nih.gov/sites/entrez?db=pubmed&cmd=search&term=18337557 target = _blank>18337557</a></td></tr><tr><td><a href = http://www.mirbase.org/cgi-bin/mirna_entry.pl?acc=MI0000433 target = _blank >hsa-let-7g*</a></td><td>hsa-let-7g</td><td>3</td><td><a href = http://www.ncbi.nlm.nih.gov/sites/entrez?Db=gene&Cmd=ShowDetailView&TermToSearch=27161&ordinalpos=1&itool=EntrezSystem2.PEntrez.Gene.Gene_ResultsPanel.Gene_RVDocSum target = _blank >EIF2C2</a></td><td>27161</td><td><a href = http://www.ncbi.nlm.nih.gov/sites/entrez?db=pubmed&cmd=search&term=17524464 target = _blank>17524464</a></td></tr><tr><td><a href = http://www.mirbase.org/cgi-bin/mirna_entry.pl?acc=MI0000433 target = _blank >hsa-let-7g*</a></td><td>hsa-let-7g</td><td>3</td><td><a href = http://www.ncbi.nlm.nih.gov/sites/entrez?Db=gene&Cmd=ShowDetailView&TermToSearch=29102&ordinalpos=1&itool=EntrezSystem2.PEntrez.Gene.Gene_ResultsPanel.Gene_RVDocSum target = _blank >RNASEN</a></td><td>29102</td><td><a href = http://www.ncbi.nlm.nih.gov/sites/entrez?db=pubmed&cmd=search&term=18566191 target = _blank>18566191</a></td></tr><tr><td><a href = http://www.mirbase.org/cgi-bin/mirna_entry.pl?acc=MI0000433 target = _blank >hsa-let-7g*</a></td><td>hsa-let-7g</td><td>3</td><td><a href = http://www.ncbi.nlm.nih.gov/sites/entrez?Db=gene&Cmd=ShowDetailView&TermToSearch=7447&ordinalpos=1&itool=EntrezSystem2.PEntrez.Gene.Gene_ResultsPanel.Gene_RVDocSum target = _blank >VSNL1</a></td><td>7447</td><td><a href = http://www.ncbi.nlm.nih.gov/sites/entrez?db=pubmed&cmd=search&term=21293479 target = _blank>21293479</a></td></tr><tr><td><a href = http://www.mirbase.org/cgi-bin/mirna_entry.pl?acc=MI0000433 target = _blank >hsa-let-7g*</a></td><td>hsa-let-7g</td><td>3</td><td><a href = http://www.ncbi.nlm.nih.gov/sites/entrez?Db=gene&Cmd=ShowDetailView&TermToSearch=3815&ordinalpos=1&itool=EntrezSystem2.PEntrez.Gene.Gene_ResultsPanel.Gene_RVDocSum target = _blank >KIT</a></td><td>3815</td><td><a href = http://www.ncbi.nlm.nih.gov/sites/entrez?db=pubmed&cmd=search&term=22296229 target = _blank>22296229</a></td></tr><tr><td><a href = http://www.mirbase.org/cgi-bin/mirna_entry.pl?acc=MI0000433 target = _blank >hsa-let-7g*</a></td><td>hsa-let-7g</td><td>3</td><td><a href = http://www.ncbi.nlm.nih.gov/sites/entrez?Db=gene&Cmd=ShowDetailView&TermToSearch=389421&ordinalpos=1&itool=EntrezSystem2.PEntrez.Gene.Gene_ResultsPanel.Gene_RVDocSum target = _blank >LIN28B</a></td><td>389421</td><td><a href = http://www.ncbi.nlm.nih.gov/sites/entrez?db=pubmed&cmd=search&term=23291449 target = _blank>23291449</a></td></tr><tr><td><a href = http://www.mirbase.org/cgi-bin/mirna_entry.pl?acc=MI0000433 target = _blank >hsa-let-7g*</a></td><td>hsa-let-7g</td><td>3</td><td><a href = http://www.ncbi.nlm.nih.gov/sites/entrez?Db=gene&Cmd=ShowDetailView&TermToSearch=10999&ordinalpos=1&itool=EntrezSystem2.PEntrez.Gene.Gene_ResultsPanel.Gene_RVDocSum target = _blank >SLC27A4</a></td><td>10999</td><td><a href = http://www.ncbi.nlm.nih.gov/sites/entrez?db=pubmed&cmd=search&term=19492978 target = _blank>19492978</a></td></tr><tr><td><a href = http://www.mirbase.org/cgi-bin/mirna_entry.pl?acc=MI0000433 target = _blank >hsa-let-7g*</a></td><td>hsa-let-7g</td><td>3</td><td><a href = http://www.ncbi.nlm.nih.gov/sites/entrez?Db=gene&Cmd=ShowDetailView&TermToSearch=3569&ordinalpos=1&itool=EntrezSystem2.PEntrez.Gene.Gene_ResultsPanel.Gene_RVDocSum target = _blank >IL6</a></td><td>3569</td><td><a href = http://www.ncbi.nlm.nih.gov/sites/entrez?db=pubmed&cmd=search&term=19878981 target = _blank>19878981</a></td></tr><tr><td><a href = http://www.mirbase.org/cgi-bin/mirna_entry.pl?acc=MI0000433 target = _blank >hsa-let-7g*</a></td><td>hsa-let-7g</td><td>3</td><td><a href = http://www.ncbi.nlm.nih.gov/sites/entrez?Db=gene&Cmd=ShowDetailView&TermToSearch=8996&ordinalpos=1&itool=EntrezSystem2.PEntrez.Gene.Gene_ResultsPanel.Gene_RVDocSum target = _blank >NOL3</a></td><td>8996</td><td><a href = http://www.ncbi.nlm.nih.gov/sites/entrez?db=pubmed&cmd=search&term=20309945 target = _blank>20309945</a></td></tr><tr><td><a href = http://www.mirbase.org/cgi-bin/mirna_entry.pl?acc=MI0000433 target = _blank >hsa-let-7g*</a></td><td>hsa-let-7g</td><td>3</td><td><a href = http://www.ncbi.nlm.nih.gov/sites/entrez?Db=gene&Cmd=ShowDetailView&TermToSearch=79727&ordinalpos=1&itool=EntrezSystem2.PEntrez.Gene.Gene_ResultsPanel.Gene_RVDocSum target = _blank >LIN28</a></td><td>79727</td><td><a href = http://www.ncbi.nlm.nih.gov/sites/entrez?db=pubmed&cmd=search&term=20797623 target = _blank>20797623</a></td></tr><tr><td><a href = http://www.mirbase.org/cgi-bin/mirna_entry.pl?acc=MI0000433 target = _blank >hsa-let-7g*</a></td><td>hsa-let-7g</td><td>3</td><td><a href = http://www.ncbi.nlm.nih.gov/sites/entrez?Db=gene&Cmd=ShowDetailView&TermToSearch=79727&ordinalpos=1&itool=EntrezSystem2.PEntrez.Gene.Gene_ResultsPanel.Gene_RVDocSum target = _blank >LIN28</a></td><td>79727</td><td><a href = http://www.ncbi.nlm.nih.gov/sites/entrez?db=pubmed&cmd=search&term=16139228 target = _blank>16139228</a></td></tr><tr><td><a href = http://www.mirbase.org/cgi-bin/mirna_entry.pl?acc=MI0000433 target = _blank >hsa-let-7g*</a></td><td>hsa-let-7g</td><td>3</td><td><a href = http://www.ncbi.nlm.nih.gov/sites/entrez?Db=gene&Cmd=ShowDetailView&TermToSearch=7124&ordinalpos=1&itool=EntrezSystem2.PEntrez.Gene.Gene_ResultsPanel.Gene_RVDocSum target = _blank >TNF</a></td><td>7124</td><td><a href = http://www.ncbi.nlm.nih.gov/sites/entrez?db=pubmed&cmd=search&term=18048652 target = _blank>18048652</a></td></tr><tr><td><a href = http://www.mirbase.org/cgi-bin/mirna_entry.pl?acc=MI0000433 target = _blank >hsa-let-7g*</a></td><td>hsa-let-7g</td><td>3</td><td><a href = http://www.ncbi.nlm.nih.gov/sites/entrez?Db=gene&Cmd=ShowDetailView&TermToSearch=7465&ordinalpos=1&itool=EntrezSystem2.PEntrez.Gene.Gene_ResultsPanel.Gene_RVDocSum target = _blank >WEE1</a></td><td>7465</td><td><a href = http://www.ncbi.nlm.nih.gov/sites/entrez?db=pubmed&cmd=search&term=19126550 target = _blank>19126550</a></td></tr><tr><td><a href = http://www.mirbase.org/cgi-bin/mirna_entry.pl?acc=MI0000433 target = _blank >hsa-let-7g*</a></td><td>hsa-let-7g</td><td>3</td><td><a href = http://www.ncbi.nlm.nih.gov/sites/entrez?Db=gene&Cmd=ShowDetailView&TermToSearch=5595&ordinalpos=1&itool=EntrezSystem2.PEntrez.Gene.Gene_ResultsPanel.Gene_RVDocSum target = _blank >MAPK3</a></td><td>5595</td><td><a href = http://www.ncbi.nlm.nih.gov/sites/entrez?db=pubmed&cmd=search&term=21057545 target = _blank>21057545</a></td></tr><tr><td><a href = http://www.mirbase.org/cgi-bin/mirna_entry.pl?acc=MI0000433 target = _blank >hsa-let-7g*</a></td><td>hsa-let-7g</td><td>3</td><td><a href = http://www.ncbi.nlm.nih.gov/sites/entrez?Db=gene&Cmd=ShowDetailView&TermToSearch=3458&ordinalpos=1&itool=EntrezSystem2.PEntrez.Gene.Gene_ResultsPanel.Gene_RVDocSum target = _blank >IFNG</a></td><td>3458</td><td><a href = http://www.ncbi.nlm.nih.gov/sites/entrez?db=pubmed&cmd=search&term=21530537 target = _blank>21530537</a></td></tr><tr><td><a href = http://www.mirbase.org/cgi-bin/mirna_entry.pl?acc=MI0000433 target = _blank >hsa-let-7g*</a></td><td>hsa-let-7g</td><td>3</td><td><a href = http://www.ncbi.nlm.nih.gov/sites/entrez?Db=gene&Cmd=ShowDetailView&TermToSearch=6910&ordinalpos=1&itool=EntrezSystem2.PEntrez.Gene.Gene_ResultsPanel.Gene_RVDocSum target = _blank >TBX5</a></td><td>6910</td><td><a href = http://www.ncbi.nlm.nih.gov/sites/entrez?db=pubmed&cmd=search&term=22895573 target = _blank>22895573</a></td></tr><tr><td><a href = http://www.mirbase.org/cgi-bin/mirna_entry.pl?acc=MI0000433 target = _blank >hsa-let-7g*</a></td><td>hsa-let-7g</td><td>3</td><td><a href = http://www.ncbi.nlm.nih.gov/sites/entrez?Db=gene&Cmd=ShowDetailView&TermToSearch=1277&ordinalpos=1&itool=EntrezSystem2.PEntrez.Gene.Gene_ResultsPanel.Gene_RVDocSum target = _blank >COL1A1</a></td><td>1277</td><td><a href = http://www.ncbi.nlm.nih.gov/sites/entrez?db=pubmed&cmd=search&term=19342382 target = _blank>19342382</a></td></tr><tr><td><a href = http://www.mirbase.org/cgi-bin/mirna_entry.pl?acc=MI0000433 target = _blank >hsa-let-7g*</a></td><td>hsa-let-7g</td><td>3</td><td><a href = http://www.ncbi.nlm.nih.gov/sites/entrez?Db=gene&Cmd=ShowDetailView&TermToSearch=1021&ordinalpos=1&itool=EntrezSystem2.PEntrez.Gene.Gene_ResultsPanel.Gene_RVDocSum target = _blank >CDK6</a></td><td>1021</td><td><a href = http://www.ncbi.nlm.nih.gov/sites/entrez?db=pubmed&cmd=search&term=19688090 target = _blank>19688090</a></td></tr><tr><td><a href = http://www.mirbase.org/cgi-bin/mirna_entry.pl?acc=MI0000433 target = _blank >hsa-let-7g*</a></td><td>hsa-let-7g</td><td>3</td><td><a href = http://www.ncbi.nlm.nih.gov/sites/entrez?Db=gene&Cmd=ShowDetailView&TermToSearch=23405&ordinalpos=1&itool=EntrezSystem2.PEntrez.Gene.Gene_ResultsPanel.Gene_RVDocSum target = _blank >DICER1</a></td><td>23405</td><td><a href = http://www.ncbi.nlm.nih.gov/sites/entrez?db=pubmed&cmd=search&term=20116252 target = _blank>20116252</a></td></tr><tr><td><a href = http://www.mirbase.org/cgi-bin/mirna_entry.pl?acc=MI0000433 target = _blank >hsa-let-7g*</a></td><td>hsa-let-7g</td><td>3</td><td><a href = http://www.ncbi.nlm.nih.gov/sites/entrez?Db=gene&Cmd=ShowDetailView&TermToSearch=7157&ordinalpos=1&itool=EntrezSystem2.PEntrez.Gene.Gene_ResultsPanel.Gene_RVDocSum target = _blank >TP53</a></td><td>7157</td><td><a href = http://www.ncbi.nlm.nih.gov/sites/entrez?db=pubmed&cmd=search&term=20545570 target = _blank>20545570</a></td></tr><tr><td><a href = http://www.mirbase.org/cgi-bin/mirna_entry.pl?acc=MI0000433 target = _blank >hsa-let-7g*</a></td><td>hsa-let-7g</td><td>3</td><td><a href = http://www.ncbi.nlm.nih.gov/sites/entrez?Db=gene&Cmd=ShowDetailView&TermToSearch=133&ordinalpos=1&itool=EntrezSystem2.PEntrez.Gene.Gene_ResultsPanel.Gene_RVDocSum target = _blank >ADM</a></td><td>133</td><td><a href = http://www.ncbi.nlm.nih.gov/sites/entrez?db=pubmed&cmd=search&term=21122348 target = _blank>21122348</a></td></tr><tr><td><a href = http://www.mirbase.org/cgi-bin/mirna_entry.pl?acc=MI0000433 target = _blank >hsa-let-7g*</a></td><td>hsa-let-7g</td><td>3</td><td><a href = http://www.ncbi.nlm.nih.gov/sites/entrez?Db=gene&Cmd=ShowDetailView&TermToSearch=1958&ordinalpos=1&itool=EntrezSystem2.PEntrez.Gene.Gene_ResultsPanel.Gene_RVDocSum target = _blank >EGR1</a></td><td>1958</td><td><a href = http://www.ncbi.nlm.nih.gov/sites/entrez?db=pubmed&cmd=search&term=21862562 target = _blank>21862562</a></td></tr><tr><td><a href = http://www.mirbase.org/cgi-bin/mirna_entry.pl?acc=MI0000433 target = _blank >hsa-let-7g*</a></td><td>hsa-let-7g</td><td>3</td><td><a href = http://www.ncbi.nlm.nih.gov/sites/entrez?Db=gene&Cmd=ShowDetailView&TermToSearch=389421&ordinalpos=1&itool=EntrezSystem2.PEntrez.Gene.Gene_ResultsPanel.Gene_RVDocSum target = _blank >LIN28B</a></td><td>389421</td><td><a href = http://www.ncbi.nlm.nih.gov/sites/entrez?db=pubmed&cmd=search&term=23063642 target = _blank>23063642</a></td></tr><tr><td><a href = http://www.mirbase.org/cgi-bin/mirna_entry.pl?acc=MI0000433 target = _blank >hsa-let-7g*</a></td><td>hsa-let-7g</td><td>3</td><td><a href = http://www.ncbi.nlm.nih.gov/sites/entrez?Db=gene&Cmd=ShowDetailView&TermToSearch=57142&ordinalpos=1&itool=EntrezSystem2.PEntrez.Gene.Gene_ResultsPanel.Gene_RVDocSum target = _blank >RTN4</a></td><td>57142</td><td><a href = http://www.ncbi.nlm.nih.gov/sites/entrez?db=pubmed&cmd=search&term=19342589 target = _blank>19342589</a></td></tr><tr><td><a href = http://www.mirbase.org/cgi-bin/mirna_entry.pl?acc=MI0000433 target = _blank >hsa-let-7g*</a></td><td>hsa-let-7g</td><td>3</td><td><a href = http://www.ncbi.nlm.nih.gov/sites/entrez?Db=gene&Cmd=ShowDetailView&TermToSearch=79727&ordinalpos=1&itool=EntrezSystem2.PEntrez.Gene.Gene_ResultsPanel.Gene_RVDocSum target = _blank >LIN28</a></td><td>79727</td><td><a href = http://www.ncbi.nlm.nih.gov/sites/entrez?db=pubmed&cmd=search&term=19713958 target = _blank>19713958</a></td></tr><tr><td><a href = http://www.mirbase.org/cgi-bin/mirna_entry.pl?acc=MI0000433 target = _blank >hsa-let-7g*</a></td><td>hsa-let-7g</td><td>3</td><td><a href = http://www.ncbi.nlm.nih.gov/sites/entrez?Db=gene&Cmd=ShowDetailView&TermToSearch=3845&ordinalpos=1&itool=EntrezSystem2.PEntrez.Gene.Gene_ResultsPanel.Gene_RVDocSum target = _blank >KRAS</a></td><td>3845</td><td><a href = http://www.ncbi.nlm.nih.gov/sites/entrez?db=pubmed&cmd=search&term=20177422 target = _blank>20177422</a></td></tr><tr><td><a href = http://www.mirbase.org/cgi-bin/mirna_entry.pl?acc=MI0000433 target = _blank >hsa-let-7g*</a></td><td>hsa-let-7g</td><td>3</td><td><a href = http://www.ncbi.nlm.nih.gov/sites/entrez?Db=gene&Cmd=ShowDetailView&TermToSearch=7040&ordinalpos=1&itool=EntrezSystem2.PEntrez.Gene.Gene_ResultsPanel.Gene_RVDocSum target = _blank >TGFB1</a></td><td>7040</td><td><a href = http://www.ncbi.nlm.nih.gov/sites/entrez?db=pubmed&cmd=search&term=20639536 target = _blank>20639536</a></td></tr><tr><td><a href = http://www.mirbase.org/cgi-bin/mirna_entry.pl?acc=MI0000433 target = _blank >hsa-let-7g*</a></td><td>hsa-let-7g</td><td>3</td><td><a href = http://www.ncbi.nlm.nih.gov/sites/entrez?Db=gene&Cmd=ShowDetailView&TermToSearch=51761&ordinalpos=1&itool=EntrezSystem2.PEntrez.Gene.Gene_ResultsPanel.Gene_RVDocSum target = _blank >ATP8A2</a></td><td>51761</td><td><a href = http://www.ncbi.nlm.nih.gov/sites/entrez?db=pubmed&cmd=search&term=12411504 target = _blank>12411504</a></td></tr><tr><td><a href = http://www.mirbase.org/cgi-bin/mirna_entry.pl?acc=MI0000433 target = _blank >hsa-let-7g*</a></td><td>hsa-let-7g</td><td>3</td><td><a href = http://www.ncbi.nlm.nih.gov/sites/entrez?Db=gene&Cmd=ShowDetailView&TermToSearch=1977&ordinalpos=1&itool=EntrezSystem2.PEntrez.Gene.Gene_ResultsPanel.Gene_RVDocSum target = _blank >EIF4E</a></td><td>1977</td><td><a href = http://www.ncbi.nlm.nih.gov/sites/entrez?db=pubmed&cmd=search&term=17656684 target = _blank>17656684</a></td></tr><tr><td><a href = http://www.mirbase.org/cgi-bin/mirna_entry.pl?acc=MI0000433 target = _blank >hsa-let-7g*</a></td><td>hsa-let-7g</td><td>3</td><td><a href = http://www.ncbi.nlm.nih.gov/sites/entrez?Db=gene&Cmd=ShowDetailView&TermToSearch=10244&ordinalpos=1&itool=EntrezSystem2.PEntrez.Gene.Gene_ResultsPanel.Gene_RVDocSum target = _blank >RABEPK</a></td><td>10244</td><td><a href = http://www.ncbi.nlm.nih.gov/sites/entrez?db=pubmed&cmd=search&term=18719242 target = _blank>18719242</a></td></tr><tr><td><a href = http://www.mirbase.org/cgi-bin/mirna_entry.pl?acc=MI0000433 target = _blank >hsa-let-7g*</a></td><td>hsa-let-7g</td><td>3</td><td><a href = http://www.ncbi.nlm.nih.gov/sites/entrez?Db=gene&Cmd=ShowDetailView&TermToSearch=4609&ordinalpos=1&itool=EntrezSystem2.PEntrez.Gene.Gene_ResultsPanel.Gene_RVDocSum target = _blank >MYC</a></td><td>4609</td><td><a href = http://www.ncbi.nlm.nih.gov/sites/entrez?db=pubmed&cmd=search&term=21365266 target = _blank>21365266</a></td></tr><tr><td><a href = http://www.mirbase.org/cgi-bin/mirna_entry.pl?acc=MI0000433 target = _blank >hsa-let-7g*</a></td><td>hsa-let-7g</td><td>3</td><td><a href = http://www.ncbi.nlm.nih.gov/sites/entrez?Db=gene&Cmd=ShowDetailView&TermToSearch=920&ordinalpos=1&itool=EntrezSystem2.PEntrez.Gene.Gene_ResultsPanel.Gene_RVDocSum target = _blank >CD4</a></td><td>920</td><td><a href = http://www.ncbi.nlm.nih.gov/sites/entrez?db=pubmed&cmd=search&term=22586040 target = _blank>22586040</a></td></tr><tr><td><a href = http://www.mirbase.org/cgi-bin/mirna_entry.pl?acc=MI0000433 target = _blank >hsa-let-7g*</a></td><td>hsa-let-7g</td><td>3</td><td><a href = http://www.ncbi.nlm.nih.gov/sites/entrez?Db=gene&Cmd=ShowDetailView&TermToSearch=8842&ordinalpos=1&itool=EntrezSystem2.PEntrez.Gene.Gene_ResultsPanel.Gene_RVDocSum target = _blank >PROM1</a></td><td>8842</td><td><a href = http://www.ncbi.nlm.nih.gov/sites/entrez?db=pubmed&cmd=search&term=23338123 target = _blank>23338123</a></td></tr><tr><td><a href = http://www.mirbase.org/cgi-bin/mirna_entry.pl?acc=MI0000433 target = _blank >hsa-let-7g*</a></td><td>hsa-let-7g</td><td>3</td><td><a href = http://www.ncbi.nlm.nih.gov/sites/entrez?Db=gene&Cmd=ShowDetailView&TermToSearch=4609&ordinalpos=1&itool=EntrezSystem2.PEntrez.Gene.Gene_ResultsPanel.Gene_RVDocSum target = _blank >MYC</a></td><td>4609</td><td><a href = http://www.ncbi.nlm.nih.gov/sites/entrez?db=pubmed&cmd=search&term=19528081 target = _blank>19528081</a></td></tr><tr><td><a href = http://www.mirbase.org/cgi-bin/mirna_entry.pl?acc=MI0000433 target = _blank >hsa-let-7g*</a></td><td>hsa-let-7g</td><td>3</td><td><a href = http://www.ncbi.nlm.nih.gov/sites/entrez?Db=gene&Cmd=ShowDetailView&TermToSearch=4343&ordinalpos=1&itool=EntrezSystem2.PEntrez.Gene.Gene_ResultsPanel.Gene_RVDocSum target = _blank >MOV10</a></td><td>4343</td><td><a href = http://www.ncbi.nlm.nih.gov/sites/entrez?db=pubmed&cmd=search&term=19898466 target = _blank>19898466</a></td></tr><tr><td><a href = http://www.mirbase.org/cgi-bin/mirna_entry.pl?acc=MI0000433 target = _blank >hsa-let-7g*</a></td><td>hsa-let-7g</td><td>3</td><td><a href = http://www.ncbi.nlm.nih.gov/sites/entrez?Db=gene&Cmd=ShowDetailView&TermToSearch=3098&ordinalpos=1&itool=EntrezSystem2.PEntrez.Gene.Gene_ResultsPanel.Gene_RVDocSum target = _blank >HK1</a></td><td>3098</td><td><a href = http://www.ncbi.nlm.nih.gov/sites/entrez?db=pubmed&cmd=search&term=20440510 target = _blank>20440510</a></td></tr><tr><td><a href = http://www.mirbase.org/cgi-bin/mirna_entry.pl?acc=MI0000433 target = _blank >hsa-let-7g*</a></td><td>hsa-let-7g</td><td>3</td><td><a href = http://www.ncbi.nlm.nih.gov/sites/entrez?Db=gene&Cmd=ShowDetailView&TermToSearch=29102&ordinalpos=1&itool=EntrezSystem2.PEntrez.Gene.Gene_ResultsPanel.Gene_RVDocSum target = _blank >RNASEN</a></td><td>29102</td><td><a href = http://www.ncbi.nlm.nih.gov/sites/entrez?db=pubmed&cmd=search&term=16882971 target = _blank>16882971</a></td></tr><tr><td><a href = http://www.mirbase.org/cgi-bin/mirna_entry.pl?acc=MI0000433 target = _blank >hsa-let-7g*</a></td><td>hsa-let-7g</td><td>3</td><td><a href = http://www.ncbi.nlm.nih.gov/sites/entrez?Db=gene&Cmd=ShowDetailView&TermToSearch=330&ordinalpos=1&itool=EntrezSystem2.PEntrez.Gene.Gene_ResultsPanel.Gene_RVDocSum target = _blank >BIRC3</a></td><td>330</td><td><a href = http://www.ncbi.nlm.nih.gov/sites/entrez?db=pubmed&cmd=search&term=18199536 target = _blank>18199536</a></td></tr><tr><td><a href = http://www.mirbase.org/cgi-bin/mirna_entry.pl?acc=MI0000433 target = _blank >hsa-let-7g*</a></td><td>hsa-let-7g</td><td>3</td><td><a href = http://www.ncbi.nlm.nih.gov/sites/entrez?Db=gene&Cmd=ShowDetailView&TermToSearch=216&ordinalpos=1&itool=EntrezSystem2.PEntrez.Gene.Gene_ResultsPanel.Gene_RVDocSum target = _blank >ALDH1A1</a></td><td>216</td><td><a href = http://www.ncbi.nlm.nih.gov/sites/entrez?db=pubmed&cmd=search&term=21292542 target = _blank>21292542</a></td></tr><tr><td><a href = http://www.mirbase.org/cgi-bin/mirna_entry.pl?acc=MI0000433 target = _blank >hsa-let-7g*</a></td><td>hsa-let-7g</td><td>3</td><td><a href = http://www.ncbi.nlm.nih.gov/sites/entrez?Db=gene&Cmd=ShowDetailView&TermToSearch=79727&ordinalpos=1&itool=EntrezSystem2.PEntrez.Gene.Gene_ResultsPanel.Gene_RVDocSum target = _blank >LIN28</a></td><td>79727</td><td><a href = http://www.ncbi.nlm.nih.gov/sites/entrez?db=pubmed&cmd=search&term=21979467 target = _blank>21979467</a></td></tr><tr><td><a href = http://www.mirbase.org/cgi-bin/mirna_entry.pl?acc=MI0000433 target = _blank >hsa-let-7g*</a></td><td>hsa-let-7g</td><td>3</td><td><a href = http://www.ncbi.nlm.nih.gov/sites/entrez?Db=gene&Cmd=ShowDetailView&TermToSearch=8091&ordinalpos=1&itool=EntrezSystem2.PEntrez.Gene.Gene_ResultsPanel.Gene_RVDocSum target = _blank >HMGA2</a></td><td>8091</td><td><a href = http://www.ncbi.nlm.nih.gov/sites/entrez?db=pubmed&cmd=search&term=23097274 target = _blank>23097274</a></td></tr><tr><td><a href = http://www.mirbase.org/cgi-bin/mirna_entry.pl?acc=MI0000433 target = _blank >hsa-let-7g*</a></td><td>hsa-let-7g</td><td>3</td><td><a href = http://www.ncbi.nlm.nih.gov/sites/entrez?Db=gene&Cmd=ShowDetailView&TermToSearch=27074&ordinalpos=1&itool=EntrezSystem2.PEntrez.Gene.Gene_ResultsPanel.Gene_RVDocSum target = _blank >LAMP3</a></td><td>27074</td><td><a href = http://www.ncbi.nlm.nih.gov/sites/entrez?db=pubmed&cmd=search&term=19420057 target = _blank>19420057</a></td></tr><tr><td><a href = http://www.mirbase.org/cgi-bin/mirna_entry.pl?acc=MI0000433 target = _blank >hsa-let-7g*</a></td><td>hsa-let-7g</td><td>3</td><td><a href = http://www.ncbi.nlm.nih.gov/sites/entrez?Db=gene&Cmd=ShowDetailView&TermToSearch=1026&ordinalpos=1&itool=EntrezSystem2.PEntrez.Gene.Gene_ResultsPanel.Gene_RVDocSum target = _blank >CDKN1A</a></td><td>1026</td><td><a href = http://www.ncbi.nlm.nih.gov/sites/entrez?db=pubmed&cmd=search&term=19818775 target = _blank>19818775</a></td></tr><tr><td><a href = http://www.mirbase.org/cgi-bin/mirna_entry.pl?acc=MI0000433 target = _blank >hsa-let-7g*</a></td><td>hsa-let-7g</td><td>3</td><td><a href = http://www.ncbi.nlm.nih.gov/sites/entrez?Db=gene&Cmd=ShowDetailView&TermToSearch=5728&ordinalpos=1&itool=EntrezSystem2.PEntrez.Gene.Gene_ResultsPanel.Gene_RVDocSum target = _blank >PTEN</a></td><td>5728</td><td><a href = http://www.ncbi.nlm.nih.gov/sites/entrez?db=pubmed&cmd=search&term=20216554 target = _blank>20216554</a></td></tr><tr><td><a href = http://www.mirbase.org/cgi-bin/mirna_entry.pl?acc=MI0000433 target = _blank >hsa-let-7g*</a></td><td>hsa-let-7g</td><td>3</td><td><a href = http://www.ncbi.nlm.nih.gov/sites/entrez?Db=gene&Cmd=ShowDetailView&TermToSearch=120892&ordinalpos=1&itool=EntrezSystem2.PEntrez.Gene.Gene_ResultsPanel.Gene_RVDocSum target = _blank >LRRK2</a></td><td>120892</td><td><a href = http://www.ncbi.nlm.nih.gov/sites/entrez?db=pubmed&cmd=search&term=20671708 target = _blank>20671708</a></td></tr><tr><td><a href = http://www.mirbase.org/cgi-bin/mirna_entry.pl?acc=MI0000433 target = _blank >hsa-let-7g*</a></td><td>hsa-let-7g</td><td>3</td><td><a href = http://www.ncbi.nlm.nih.gov/sites/entrez?Db=gene&Cmd=ShowDetailView&TermToSearch=23405&ordinalpos=1&itool=EntrezSystem2.PEntrez.Gene.Gene_ResultsPanel.Gene_RVDocSum target = _blank >DICER1</a></td><td>23405</td><td><a href = http://www.ncbi.nlm.nih.gov/sites/entrez?db=pubmed&cmd=search&term=15531879 target = _blank>15531879</a></td></tr><tr><td><a href = http://www.mirbase.org/cgi-bin/mirna_entry.pl?acc=MI0000433 target = _blank >hsa-let-7g*</a></td><td>hsa-let-7g</td><td>3</td><td><a href = http://www.ncbi.nlm.nih.gov/sites/entrez?Db=gene&Cmd=ShowDetailView&TermToSearch=3169&ordinalpos=1&itool=EntrezSystem2.PEntrez.Gene.Gene_ResultsPanel.Gene_RVDocSum target = _blank >FOXA1</a></td><td>3169</td><td><a href = http://www.ncbi.nlm.nih.gov/sites/entrez?db=pubmed&cmd=search&term=17890240 target = _blank>17890240</a></td></tr><tr><td><a href = http://www.mirbase.org/cgi-bin/mirna_entry.pl?acc=MI0000433 target = _blank >hsa-let-7g*</a></td><td>hsa-let-7g</td><td>3</td><td><a href = http://www.ncbi.nlm.nih.gov/sites/entrez?Db=gene&Cmd=ShowDetailView&TermToSearch=389421&ordinalpos=1&itool=EntrezSystem2.PEntrez.Gene.Gene_ResultsPanel.Gene_RVDocSum target = _blank >LIN28B</a></td><td>389421</td><td><a href = http://www.ncbi.nlm.nih.gov/sites/entrez?db=pubmed&cmd=search&term=18951094 target = _blank>18951094</a></td></tr><tr><td><a href = http://www.mirbase.org/cgi-bin/mirna_entry.pl?acc=MI0000433 target = _blank >hsa-let-7g*</a></td><td>hsa-let-7g</td><td>3</td><td><a href = http://www.ncbi.nlm.nih.gov/sites/entrez?Db=gene&Cmd=ShowDetailView&TermToSearch=8091&ordinalpos=1&itool=EntrezSystem2.PEntrez.Gene.Gene_ResultsPanel.Gene_RVDocSum target = _blank >HMGA2</a></td><td>8091</td><td><a href = http://www.ncbi.nlm.nih.gov/sites/entrez?db=pubmed&cmd=search&term=20949044 target = _blank>20949044</a></td></tr><tr><td><a href = http://www.mirbase.org/cgi-bin/mirna_entry.pl?acc=MI0000433 target = _blank >hsa-let-7g*</a></td><td>hsa-let-7g</td><td>3</td><td><a href = http://www.ncbi.nlm.nih.gov/sites/entrez?Db=gene&Cmd=ShowDetailView&TermToSearch=8091&ordinalpos=1&itool=EntrezSystem2.PEntrez.Gene.Gene_ResultsPanel.Gene_RVDocSum target = _blank >HMGA2</a></td><td>8091</td><td><a href = http://www.ncbi.nlm.nih.gov/sites/entrez?db=pubmed&cmd=search&term=21412931 target = _blank>21412931</a></td></tr><tr><td><a href = http://www.mirbase.org/cgi-bin/mirna_entry.pl?acc=MI0000433 target = _blank >hsa-let-7g*</a></td><td>hsa-let-7g</td><td>3</td><td><a href = http://www.ncbi.nlm.nih.gov/sites/entrez?Db=gene&Cmd=ShowDetailView&TermToSearch=2000&ordinalpos=1&itool=EntrezSystem2.PEntrez.Gene.Gene_ResultsPanel.Gene_RVDocSum target = _blank >ELF4</a></td><td>2000</td><td><a href = http://www.ncbi.nlm.nih.gov/sites/entrez?db=pubmed&cmd=search&term=22894925 target = _blank>22894925</a></td></tr><tr><td><a href = http://www.mirbase.org/cgi-bin/mirna_entry.pl?acc=MI0000433 target = _blank >hsa-let-7g*</a></td><td>hsa-let-7g</td><td>3</td><td><a href = http://www.ncbi.nlm.nih.gov/sites/entrez?Db=gene&Cmd=ShowDetailView&TermToSearch=1029&ordinalpos=1&itool=EntrezSystem2.PEntrez.Gene.Gene_ResultsPanel.Gene_RVDocSum target = _blank >CDKN2A</a></td><td>1029</td><td><a href = http://www.ncbi.nlm.nih.gov/sites/entrez?db=pubmed&cmd=search&term=19217096 target = _blank>19217096</a></td></tr><tr><td><a href = http://www.mirbase.org/cgi-bin/mirna_entry.pl?acc=MI0000433 target = _blank >hsa-let-7g*</a></td><td>hsa-let-7g</td><td>3</td><td><a href = http://www.ncbi.nlm.nih.gov/sites/entrez?Db=gene&Cmd=ShowDetailView&TermToSearch=1154&ordinalpos=1&itool=EntrezSystem2.PEntrez.Gene.Gene_ResultsPanel.Gene_RVDocSum target = _blank >CISH</a></td><td>1154</td><td><a href = http://www.ncbi.nlm.nih.gov/sites/entrez?db=pubmed&cmd=search&term=19592657 target = _blank>19592657</a></td></tr><tr><td><a href = http://www.mirbase.org/cgi-bin/mirna_entry.pl?acc=MI0000433 target = _blank >hsa-let-7g*</a></td><td>hsa-let-7g</td><td>3</td><td><a href = http://www.ncbi.nlm.nih.gov/sites/entrez?Db=gene&Cmd=ShowDetailView&TermToSearch=23405&ordinalpos=1&itool=EntrezSystem2.PEntrez.Gene.Gene_ResultsPanel.Gene_RVDocSum target = _blank >DICER1</a></td><td>23405</td><td><a href = http://www.ncbi.nlm.nih.gov/sites/entrez?db=pubmed&cmd=search&term=20019750 target = _blank>20019750</a></td></tr><tr><td><a href = http://www.mirbase.org/cgi-bin/mirna_entry.pl?acc=MI0000433 target = _blank >hsa-let-7g*</a></td><td>hsa-let-7g</td><td>3</td><td><a href = http://www.ncbi.nlm.nih.gov/sites/entrez?Db=gene&Cmd=ShowDetailView&TermToSearch=5930&ordinalpos=1&itool=EntrezSystem2.PEntrez.Gene.Gene_ResultsPanel.Gene_RVDocSum target = _blank >RBBP6</a></td><td>5930</td><td><a href = http://www.ncbi.nlm.nih.gov/sites/entrez?db=pubmed&cmd=search&term=20485546 target = _blank>20485546</a></td></tr><tr><td><a href = http://www.mirbase.org/cgi-bin/mirna_entry.pl?acc=MI0000433 target = _blank >hsa-let-7g*</a></td><td>hsa-let-7g</td><td>3</td><td><a href = http://www.ncbi.nlm.nih.gov/sites/entrez?Db=gene&Cmd=ShowDetailView&TermToSearch=2332&ordinalpos=1&itool=EntrezSystem2.PEntrez.Gene.Gene_ResultsPanel.Gene_RVDocSum target = _blank >FMR1</a></td><td>2332</td><td><a href = http://www.ncbi.nlm.nih.gov/sites/entrez?db=pubmed&cmd=search&term=17167072 target = _blank>17167072</a></td></tr><tr><td><a href = http://www.mirbase.org/cgi-bin/mirna_entry.pl?acc=MI0000433 target = _blank >hsa-let-7g*</a></td><td>hsa-let-7g</td><td>3</td><td><a href = http://www.ncbi.nlm.nih.gov/sites/entrez?Db=gene&Cmd=ShowDetailView&TermToSearch=10016&ordinalpos=1&itool=EntrezSystem2.PEntrez.Gene.Gene_ResultsPanel.Gene_RVDocSum target = _blank >PDCD6</a></td><td>10016</td><td><a href = http://www.ncbi.nlm.nih.gov/sites/entrez?db=pubmed&cmd=search&term=18367718 target = _blank>18367718</a></td></tr><tr><td><a href = http://www.mirbase.org/cgi-bin/mirna_entry.pl?acc=MI0000433 target = _blank >hsa-let-7g*</a></td><td>hsa-let-7g</td><td>3</td><td><a href = http://www.ncbi.nlm.nih.gov/sites/entrez?Db=gene&Cmd=ShowDetailView&TermToSearch=3845&ordinalpos=1&itool=EntrezSystem2.PEntrez.Gene.Gene_ResultsPanel.Gene_RVDocSum target = _blank >KRAS</a></td><td>3845</td><td><a href = http://www.ncbi.nlm.nih.gov/sites/entrez?db=pubmed&cmd=search&term=20603437 target = _blank>20603437</a></td></tr><tr><td><a href = http://www.mirbase.org/cgi-bin/mirna_entry.pl?acc=MI0000433 target = _blank >hsa-let-7g*</a></td><td>hsa-let-7g</td><td>3</td><td><a href = http://www.ncbi.nlm.nih.gov/sites/entrez?Db=gene&Cmd=ShowDetailView&TermToSearch=55294&ordinalpos=1&itool=EntrezSystem2.PEntrez.Gene.Gene_ResultsPanel.Gene_RVDocSum target = _blank >FBXW7</a></td><td>55294</td><td><a href = http://www.ncbi.nlm.nih.gov/sites/entrez?db=pubmed&cmd=search&term=17524464 target = _blank>17524464</a></td></tr><tr><td><a href = http://www.mirbase.org/cgi-bin/mirna_entry.pl?acc=MI0000433 target = _blank >hsa-let-7g*</a></td><td>hsa-let-7g</td><td>3</td><td><a href = http://www.ncbi.nlm.nih.gov/sites/entrez?Db=gene&Cmd=ShowDetailView&TermToSearch=79727&ordinalpos=1&itool=EntrezSystem2.PEntrez.Gene.Gene_ResultsPanel.Gene_RVDocSum target = _blank >LIN28</a></td><td>79727</td><td><a href = http://www.ncbi.nlm.nih.gov/sites/entrez?db=pubmed&cmd=search&term=18566191 target = _blank>18566191</a></td></tr><tr><td><a href = http://www.mirbase.org/cgi-bin/mirna_entry.pl?acc=MI0000433 target = _blank >hsa-let-7g*</a></td><td>hsa-let-7g</td><td>3</td><td><a href = http://www.ncbi.nlm.nih.gov/sites/entrez?Db=gene&Cmd=ShowDetailView&TermToSearch=29102&ordinalpos=1&itool=EntrezSystem2.PEntrez.Gene.Gene_ResultsPanel.Gene_RVDocSum target = _blank >RNASEN</a></td><td>29102</td><td><a href = http://www.ncbi.nlm.nih.gov/sites/entrez?db=pubmed&cmd=search&term=21297634 target = _blank>21297634</a></td></tr><tr><td><a href = http://www.mirbase.org/cgi-bin/mirna_entry.pl?acc=MI0000433 target = _blank >hsa-let-7g*</a></td><td>hsa-let-7g</td><td>3</td><td><a href = http://www.ncbi.nlm.nih.gov/sites/entrez?Db=gene&Cmd=ShowDetailView&TermToSearch=50511&ordinalpos=1&itool=EntrezSystem2.PEntrez.Gene.Gene_ResultsPanel.Gene_RVDocSum target = _blank >SYCP3</a></td><td>50511</td><td><a href = http://www.ncbi.nlm.nih.gov/sites/entrez?db=pubmed&cmd=search&term=22296229 target = _blank>22296229</a></td></tr><tr><td><a href = http://www.mirbase.org/cgi-bin/mirna_entry.pl?acc=MI0000433 target = _blank >hsa-let-7g*</a></td><td>hsa-let-7g</td><td>3</td><td><a href = http://www.ncbi.nlm.nih.gov/sites/entrez?Db=gene&Cmd=ShowDetailView&TermToSearch=4609&ordinalpos=1&itool=EntrezSystem2.PEntrez.Gene.Gene_ResultsPanel.Gene_RVDocSum target = _blank >MYC</a></td><td>4609</td><td><a href = http://www.ncbi.nlm.nih.gov/sites/entrez?db=pubmed&cmd=search&term=23291449 target = _blank>23291449</a></td></tr><tr><td><a href = http://www.mirbase.org/cgi-bin/mirna_entry.pl?acc=MI0000433 target = _blank >hsa-let-7g*</a></td><td>hsa-let-7g</td><td>3</td><td><a href = http://www.ncbi.nlm.nih.gov/sites/entrez?Db=gene&Cmd=ShowDetailView&TermToSearch=23405&ordinalpos=1&itool=EntrezSystem2.PEntrez.Gene.Gene_ResultsPanel.Gene_RVDocSum target = _blank >DICER1</a></td><td>23405</td><td><a href = http://www.ncbi.nlm.nih.gov/sites/entrez?db=pubmed&cmd=search&term=19492978 target = _blank>19492978</a></td></tr><tr><td><a href = http://www.mirbase.org/cgi-bin/mirna_entry.pl?acc=MI0000433 target = _blank >hsa-let-7g*</a></td><td>hsa-let-7g</td><td>3</td><td><a href = http://www.ncbi.nlm.nih.gov/sites/entrez?Db=gene&Cmd=ShowDetailView&TermToSearch=4790&ordinalpos=1&itool=EntrezSystem2.PEntrez.Gene.Gene_ResultsPanel.Gene_RVDocSum target = _blank >NFKB1</a></td><td>4790</td><td><a href = http://www.ncbi.nlm.nih.gov/sites/entrez?db=pubmed&cmd=search&term=19878981 target = _blank>19878981</a></td></tr><tr><td><a href = http://www.mirbase.org/cgi-bin/mirna_entry.pl?acc=MI0000433 target = _blank >hsa-let-7g*</a></td><td>hsa-let-7g</td><td>3</td><td><a href = http://www.ncbi.nlm.nih.gov/sites/entrez?Db=gene&Cmd=ShowDetailView&TermToSearch=1278&ordinalpos=1&itool=EntrezSystem2.PEntrez.Gene.Gene_ResultsPanel.Gene_RVDocSum target = _blank >COL1A2</a></td><td>1278</td><td><a href = http://www.ncbi.nlm.nih.gov/sites/entrez?db=pubmed&cmd=search&term=20338660 target = _blank>20338660</a></td></tr><tr><td><a href = http://www.mirbase.org/cgi-bin/mirna_entry.pl?acc=MI0000433 target = _blank >hsa-let-7g*</a></td><td>hsa-let-7g</td><td>3</td><td><a href = http://www.ncbi.nlm.nih.gov/sites/entrez?Db=gene&Cmd=ShowDetailView&TermToSearch=1956&ordinalpos=1&itool=EntrezSystem2.PEntrez.Gene.Gene_ResultsPanel.Gene_RVDocSum target = _blank >EGFR</a></td><td>1956</td><td><a href = http://www.ncbi.nlm.nih.gov/sites/entrez?db=pubmed&cmd=search&term=20818338 target = _blank>20818338</a></td></tr><tr><td><a href = http://www.mirbase.org/cgi-bin/mirna_entry.pl?acc=MI0000433 target = _blank >hsa-let-7g*</a></td><td>hsa-let-7g</td><td>3</td><td><a href = http://www.ncbi.nlm.nih.gov/sites/entrez?Db=gene&Cmd=ShowDetailView&TermToSearch=6469&ordinalpos=1&itool=EntrezSystem2.PEntrez.Gene.Gene_ResultsPanel.Gene_RVDocSum target = _blank >SHH</a></td><td>6469</td><td><a href = http://www.ncbi.nlm.nih.gov/sites/entrez?db=pubmed&cmd=search&term=16245339 target = _blank>16245339</a></td></tr><tr><td><a href = http://www.mirbase.org/cgi-bin/mirna_entry.pl?acc=MI0000433 target = _blank >hsa-let-7g*</a></td><td>hsa-let-7g</td><td>3</td><td><a href = http://www.ncbi.nlm.nih.gov/sites/entrez?Db=gene&Cmd=ShowDetailView&TermToSearch=8087&ordinalpos=1&itool=EntrezSystem2.PEntrez.Gene.Gene_ResultsPanel.Gene_RVDocSum target = _blank >FXR1</a></td><td>8087</td><td><a href = http://www.ncbi.nlm.nih.gov/sites/entrez?db=pubmed&cmd=search&term=18048652 target = _blank>18048652</a></td></tr><tr><td><a href = http://www.mirbase.org/cgi-bin/mirna_entry.pl?acc=MI0000433 target = _blank >hsa-let-7g*</a></td><td>hsa-let-7g</td><td>3</td><td><a href = http://www.ncbi.nlm.nih.gov/sites/entrez?Db=gene&Cmd=ShowDetailView&TermToSearch=1581&ordinalpos=1&itool=EntrezSystem2.PEntrez.Gene.Gene_ResultsPanel.Gene_RVDocSum target = _blank >CYP7A1</a></td><td>1581</td><td><a href = http://www.ncbi.nlm.nih.gov/sites/entrez?db=pubmed&cmd=search&term=21085987 target = _blank>21085987</a></td></tr><tr><td><a href = http://www.mirbase.org/cgi-bin/mirna_entry.pl?acc=MI0000433 target = _blank >hsa-let-7g*</a></td><td>hsa-let-7g</td><td>3</td><td><a href = http://www.ncbi.nlm.nih.gov/sites/entrez?Db=gene&Cmd=ShowDetailView&TermToSearch=389421&ordinalpos=1&itool=EntrezSystem2.PEntrez.Gene.Gene_ResultsPanel.Gene_RVDocSum target = _blank >LIN28B</a></td><td>389421</td><td><a href = http://www.ncbi.nlm.nih.gov/sites/entrez?db=pubmed&cmd=search&term=21530537 target = _blank>21530537</a></td></tr><tr><td><a href = http://www.mirbase.org/cgi-bin/mirna_entry.pl?acc=MI0000433 target = _blank >hsa-let-7g*</a></td><td>hsa-let-7g</td><td>3</td><td><a href = http://www.ncbi.nlm.nih.gov/sites/entrez?Db=gene&Cmd=ShowDetailView&TermToSearch=8140&ordinalpos=1&itool=EntrezSystem2.PEntrez.Gene.Gene_ResultsPanel.Gene_RVDocSum target = _blank >SLC7A5</a></td><td>8140</td><td><a href = http://www.ncbi.nlm.nih.gov/sites/entrez?db=pubmed&cmd=search&term=22895573 target = _blank>22895573</a></td></tr><tr><td><a href = http://www.mirbase.org/cgi-bin/mirna_entry.pl?acc=MI0000433 target = _blank >hsa-let-7g*</a></td><td>hsa-let-7g</td><td>3</td><td><a href = http://www.ncbi.nlm.nih.gov/sites/entrez?Db=gene&Cmd=ShowDetailView&TermToSearch=1284&ordinalpos=1&itool=EntrezSystem2.PEntrez.Gene.Gene_ResultsPanel.Gene_RVDocSum target = _blank >COL4A2</a></td><td>1284</td><td><a href = http://www.ncbi.nlm.nih.gov/sites/entrez?db=pubmed&cmd=search&term=19342382 target = _blank>19342382</a></td></tr><tr><td><a href = http://www.mirbase.org/cgi-bin/mirna_entry.pl?acc=MI0000433 target = _blank >hsa-let-7g*</a></td><td>hsa-let-7g</td><td>3</td><td><a href = http://www.ncbi.nlm.nih.gov/sites/entrez?Db=gene&Cmd=ShowDetailView&TermToSearch=23318&ordinalpos=1&itool=EntrezSystem2.PEntrez.Gene.Gene_ResultsPanel.Gene_RVDocSum target = _blank >ZCCHC11</a></td><td>23318</td><td><a href = http://www.ncbi.nlm.nih.gov/sites/entrez?db=pubmed&cmd=search&term=19703396 target = _blank>19703396</a></td></tr><tr><td><a href = http://www.mirbase.org/cgi-bin/mirna_entry.pl?acc=MI0000433 target = _blank >hsa-let-7g*</a></td><td>hsa-let-7g</td><td>3</td><td><a href = http://www.ncbi.nlm.nih.gov/sites/entrez?Db=gene&Cmd=ShowDetailView&TermToSearch=54487&ordinalpos=1&itool=EntrezSystem2.PEntrez.Gene.Gene_ResultsPanel.Gene_RVDocSum target = _blank >DGCR8</a></td><td>54487</td><td><a href = http://www.ncbi.nlm.nih.gov/sites/entrez?db=pubmed&cmd=search&term=20116252 target = _blank>20116252</a></td></tr><tr><td><a href = http://www.mirbase.org/cgi-bin/mirna_entry.pl?acc=MI0000433 target = _blank >hsa-let-7g*</a></td><td>hsa-let-7g</td><td>3</td><td><a href = http://www.ncbi.nlm.nih.gov/sites/entrez?Db=gene&Cmd=ShowDetailView&TermToSearch=595&ordinalpos=1&itool=EntrezSystem2.PEntrez.Gene.Gene_ResultsPanel.Gene_RVDocSum target = _blank >CCND1</a></td><td>595</td><td><a href = http://www.ncbi.nlm.nih.gov/sites/entrez?db=pubmed&cmd=search&term=21183868 target = _blank>21183868</a></td></tr><tr><td><a href = http://www.mirbase.org/cgi-bin/mirna_entry.pl?acc=MI0000433 target = _blank >hsa-let-7g*</a></td><td>hsa-let-7g</td><td>3</td><td><a href = http://www.ncbi.nlm.nih.gov/sites/entrez?Db=gene&Cmd=ShowDetailView&TermToSearch=79727&ordinalpos=1&itool=EntrezSystem2.PEntrez.Gene.Gene_ResultsPanel.Gene_RVDocSum target = _blank >LIN28</a></td><td>79727</td><td><a href = http://www.ncbi.nlm.nih.gov/sites/entrez?db=pubmed&cmd=search&term=21862562 target = _blank>21862562</a></td></tr><tr><td><a href = http://www.mirbase.org/cgi-bin/mirna_entry.pl?acc=MI0000433 target = _blank >hsa-let-7g*</a></td><td>hsa-let-7g</td><td>3</td><td><a href = http://www.ncbi.nlm.nih.gov/sites/entrez?Db=gene&Cmd=ShowDetailView&TermToSearch=51380&ordinalpos=1&itool=EntrezSystem2.PEntrez.Gene.Gene_ResultsPanel.Gene_RVDocSum target = _blank >CSAD</a></td><td>51380</td><td><a href = http://www.ncbi.nlm.nih.gov/sites/entrez?db=pubmed&cmd=search&term=23063642 target = _blank>23063642</a></td></tr><tr><td><a href = http://www.mirbase.org/cgi-bin/mirna_entry.pl?acc=MI0000433 target = _blank >hsa-let-7g*</a></td><td>hsa-let-7g</td><td>3</td><td><a href = http://www.ncbi.nlm.nih.gov/sites/entrez?Db=gene&Cmd=ShowDetailView&TermToSearch=64151&ordinalpos=1&itool=EntrezSystem2.PEntrez.Gene.Gene_ResultsPanel.Gene_RVDocSum target = _blank >NCAPG</a></td><td>64151</td><td><a href = http://www.ncbi.nlm.nih.gov/sites/entrez?db=pubmed&cmd=search&term=19342589 target = _blank>19342589</a></td></tr><tr><td><a href = http://www.mirbase.org/cgi-bin/mirna_entry.pl?acc=MI0000433 target = _blank >hsa-let-7g*</a></td><td>hsa-let-7g</td><td>3</td><td><a href = http://www.ncbi.nlm.nih.gov/sites/entrez?Db=gene&Cmd=ShowDetailView&TermToSearch=10036&ordinalpos=1&itool=EntrezSystem2.PEntrez.Gene.Gene_ResultsPanel.Gene_RVDocSum target = _blank >CHAF1A</a></td><td>10036</td><td><a href = http://www.ncbi.nlm.nih.gov/sites/entrez?db=pubmed&cmd=search&term=19716330 target = _blank>19716330</a></td></tr><tr><td><a href = http://www.mirbase.org/cgi-bin/mirna_entry.pl?acc=MI0000433 target = _blank >hsa-let-7g*</a></td><td>hsa-let-7g</td><td>3</td><td><a href = http://www.ncbi.nlm.nih.gov/sites/entrez?Db=gene&Cmd=ShowDetailView&TermToSearch=673&ordinalpos=1&itool=EntrezSystem2.PEntrez.Gene.Gene_ResultsPanel.Gene_RVDocSum target = _blank >BRAF</a></td><td>673</td><td><a href = http://www.ncbi.nlm.nih.gov/sites/entrez?db=pubmed&cmd=search&term=20177422 target = _blank>20177422</a></td></tr><tr><td><a href = http://www.mirbase.org/cgi-bin/mirna_entry.pl?acc=MI0000433 target = _blank >hsa-let-7g*</a></td><td>hsa-let-7g</td><td>3</td><td><a href = http://www.ncbi.nlm.nih.gov/sites/entrez?Db=gene&Cmd=ShowDetailView&TermToSearch=29102&ordinalpos=1&itool=EntrezSystem2.PEntrez.Gene.Gene_ResultsPanel.Gene_RVDocSum target = _blank >RNASEN</a></td><td>29102</td><td><a href = http://www.ncbi.nlm.nih.gov/sites/entrez?db=pubmed&cmd=search&term=20639884 target = _blank>20639884</a></td></tr><tr><td><a href = http://www.mirbase.org/cgi-bin/mirna_entry.pl?acc=MI0000433 target = _blank >hsa-let-7g*</a></td><td>hsa-let-7g</td><td>3</td><td><a href = http://www.ncbi.nlm.nih.gov/sites/entrez?Db=gene&Cmd=ShowDetailView&TermToSearch=51380&ordinalpos=1&itool=EntrezSystem2.PEntrez.Gene.Gene_ResultsPanel.Gene_RVDocSum target = _blank >CSAD</a></td><td>51380</td><td><a href = http://www.ncbi.nlm.nih.gov/sites/entrez?db=pubmed&cmd=search&term=12798299 target = _blank>12798299</a></td></tr><tr><td><a href = http://www.mirbase.org/cgi-bin/mirna_entry.pl?acc=MI0000433 target = _blank >hsa-let-7g*</a></td><td>hsa-let-7g</td><td>3</td><td><a href = http://www.ncbi.nlm.nih.gov/sites/entrez?Db=gene&Cmd=ShowDetailView&TermToSearch=27327&ordinalpos=1&itool=EntrezSystem2.PEntrez.Gene.Gene_ResultsPanel.Gene_RVDocSum target = _blank >TNRC6A</a></td><td>27327</td><td><a href = http://www.ncbi.nlm.nih.gov/sites/entrez?db=pubmed&cmd=search&term=17671087 target = _blank>17671087</a></td></tr><tr><td><a href = http://www.mirbase.org/cgi-bin/mirna_entry.pl?acc=MI0000433 target = _blank >hsa-let-7g*</a></td><td>hsa-let-7g</td><td>3</td><td><a href = http://www.ncbi.nlm.nih.gov/sites/entrez?Db=gene&Cmd=ShowDetailView&TermToSearch=51013&ordinalpos=1&itool=EntrezSystem2.PEntrez.Gene.Gene_ResultsPanel.Gene_RVDocSum target = _blank >EXOSC1</a></td><td>51013</td><td><a href = http://www.ncbi.nlm.nih.gov/sites/entrez?db=pubmed&cmd=search&term=18719242 target = _blank>18719242</a></td></tr><tr><td><a href = http://www.mirbase.org/cgi-bin/mirna_entry.pl?acc=MI0000433 target = _blank >hsa-let-7g*</a></td><td>hsa-let-7g</td><td>3</td><td><a href = http://www.ncbi.nlm.nih.gov/sites/entrez?Db=gene&Cmd=ShowDetailView&TermToSearch=6095&ordinalpos=1&itool=EntrezSystem2.PEntrez.Gene.Gene_ResultsPanel.Gene_RVDocSum target = _blank >RORA</a></td><td>6095</td><td><a href = http://www.ncbi.nlm.nih.gov/sites/entrez?db=pubmed&cmd=search&term=21365266 target = _blank>21365266</a></td></tr><tr><td><a href = http://www.mirbase.org/cgi-bin/mirna_entry.pl?acc=MI0000433 target = _blank >hsa-let-7g*</a></td><td>hsa-let-7g</td><td>3</td><td><a href = http://www.ncbi.nlm.nih.gov/sites/entrez?Db=gene&Cmd=ShowDetailView&TermToSearch=23237&ordinalpos=1&itool=EntrezSystem2.PEntrez.Gene.Gene_ResultsPanel.Gene_RVDocSum target = _blank >ARC</a></td><td>23237</td><td><a href = http://www.ncbi.nlm.nih.gov/sites/entrez?db=pubmed&cmd=search&term=22687940 target = _blank>22687940</a></td></tr><tr><td><a href = http://www.mirbase.org/cgi-bin/mirna_entry.pl?acc=MI0000433 target = _blank >hsa-let-7g*</a></td><td>hsa-let-7g</td><td>3</td><td><a href = http://www.ncbi.nlm.nih.gov/sites/entrez?Db=gene&Cmd=ShowDetailView&TermToSearch=997&ordinalpos=1&itool=EntrezSystem2.PEntrez.Gene.Gene_ResultsPanel.Gene_RVDocSum target = _blank >CDC34</a></td><td>997</td><td><a href = http://www.ncbi.nlm.nih.gov/sites/entrez?db=pubmed&cmd=search&term=19126550 target = _blank>19126550</a></td></tr><tr><td><a href = http://www.mirbase.org/cgi-bin/mirna_entry.pl?acc=MI0000433 target = _blank >hsa-let-7g*</a></td><td>hsa-let-7g</td><td>3</td><td><a href = http://www.ncbi.nlm.nih.gov/sites/entrez?Db=gene&Cmd=ShowDetailView&TermToSearch=389421&ordinalpos=1&itool=EntrezSystem2.PEntrez.Gene.Gene_ResultsPanel.Gene_RVDocSum target = _blank >LIN28B</a></td><td>389421</td><td><a href = http://www.ncbi.nlm.nih.gov/sites/entrez?db=pubmed&cmd=search&term=23344711 target = _blank>23344711</a></td></tr><tr><td><a href = http://www.mirbase.org/cgi-bin/mirna_entry.pl?acc=MI0000433 target = _blank >hsa-let-7g*</a></td><td>hsa-let-7g</td><td>3</td><td><a href = http://www.ncbi.nlm.nih.gov/sites/entrez?Db=gene&Cmd=ShowDetailView&TermToSearch=8202&ordinalpos=1&itool=EntrezSystem2.PEntrez.Gene.Gene_ResultsPanel.Gene_RVDocSum target = _blank >NCOA3</a></td><td>8202</td><td><a href = http://www.ncbi.nlm.nih.gov/sites/entrez?db=pubmed&cmd=search&term=19528081 target = _blank>19528081</a></td></tr><tr><td><a href = http://www.mirbase.org/cgi-bin/mirna_entry.pl?acc=MI0000433 target = _blank >hsa-let-7g*</a></td><td>hsa-let-7g</td><td>3</td><td><a href = http://www.ncbi.nlm.nih.gov/sites/entrez?Db=gene&Cmd=ShowDetailView&TermToSearch=79727&ordinalpos=1&itool=EntrezSystem2.PEntrez.Gene.Gene_ResultsPanel.Gene_RVDocSum target = _blank >LIN28</a></td><td>79727</td><td><a href = http://www.ncbi.nlm.nih.gov/sites/entrez?db=pubmed&cmd=search&term=19898466 target = _blank>19898466</a></td></tr><tr><td><a href = http://www.mirbase.org/cgi-bin/mirna_entry.pl?acc=MI0000433 target = _blank >hsa-let-7g*</a></td><td>hsa-let-7g</td><td>3</td><td><a href = http://www.ncbi.nlm.nih.gov/sites/entrez?Db=gene&Cmd=ShowDetailView&TermToSearch=4609&ordinalpos=1&itool=EntrezSystem2.PEntrez.Gene.Gene_ResultsPanel.Gene_RVDocSum target = _blank >MYC</a></td><td>4609</td><td><a href = http://www.ncbi.nlm.nih.gov/sites/entrez?db=pubmed&cmd=search&term=20440510 target = _blank>20440510</a></td></tr><tr><td><a href = http://www.mirbase.org/cgi-bin/mirna_entry.pl?acc=MI0000433 target = _blank >hsa-let-7g*</a></td><td>hsa-let-7g</td><td>3</td><td><a href = http://www.ncbi.nlm.nih.gov/sites/entrez?Db=gene&Cmd=ShowDetailView&TermToSearch=27327&ordinalpos=1&itool=EntrezSystem2.PEntrez.Gene.Gene_ResultsPanel.Gene_RVDocSum target = _blank >TNRC6A</a></td><td>27327</td><td><a href = http://www.ncbi.nlm.nih.gov/sites/entrez?db=pubmed&cmd=search&term=16906129 target = _blank>16906129</a></td></tr><tr><td><a href = http://www.mirbase.org/cgi-bin/mirna_entry.pl?acc=MI0000433 target = _blank >hsa-let-7g*</a></td><td>hsa-let-7g</td><td>3</td><td><a href = http://www.ncbi.nlm.nih.gov/sites/entrez?Db=gene&Cmd=ShowDetailView&TermToSearch=5728&ordinalpos=1&itool=EntrezSystem2.PEntrez.Gene.Gene_ResultsPanel.Gene_RVDocSum target = _blank >PTEN</a></td><td>5728</td><td><a href = http://www.ncbi.nlm.nih.gov/sites/entrez?db=pubmed&cmd=search&term=18199536 target = _blank>18199536</a></td></tr><tr><td><a href = http://www.mirbase.org/cgi-bin/mirna_entry.pl?acc=MI0000433 target = _blank >hsa-let-7g*</a></td><td>hsa-let-7g</td><td>3</td><td><a href = http://www.ncbi.nlm.nih.gov/sites/entrez?Db=gene&Cmd=ShowDetailView&TermToSearch=23550&ordinalpos=1&itool=EntrezSystem2.PEntrez.Gene.Gene_ResultsPanel.Gene_RVDocSum target = _blank >PSD4</a></td><td>23550</td><td><a href = http://www.ncbi.nlm.nih.gov/sites/entrez?db=pubmed&cmd=search&term=21292542 target = _blank>21292542</a></td></tr><tr><td><a href = http://www.mirbase.org/cgi-bin/mirna_entry.pl?acc=MI0000433 target = _blank >hsa-let-7g*</a></td><td>hsa-let-7g</td><td>3</td><td><a href = http://www.ncbi.nlm.nih.gov/sites/entrez?Db=gene&Cmd=ShowDetailView&TermToSearch=2064&ordinalpos=1&itool=EntrezSystem2.PEntrez.Gene.Gene_ResultsPanel.Gene_RVDocSum target = _blank >ERBB2</a></td><td>2064</td><td><a href = http://www.ncbi.nlm.nih.gov/sites/entrez?db=pubmed&cmd=search&term=22081076 target = _blank>22081076</a></td></tr><tr><td><a href = http://www.mirbase.org/cgi-bin/mirna_entry.pl?acc=MI0000433 target = _blank >hsa-let-7g*</a></td><td>hsa-let-7g</td><td>3</td><td><a href = http://www.ncbi.nlm.nih.gov/sites/entrez?Db=gene&Cmd=ShowDetailView&TermToSearch=2660&ordinalpos=1&itool=EntrezSystem2.PEntrez.Gene.Gene_ResultsPanel.Gene_RVDocSum target = _blank >MSTN</a></td><td>2660</td><td><a href = http://www.ncbi.nlm.nih.gov/sites/entrez?db=pubmed&cmd=search&term=23129384 target = _blank>23129384</a></td></tr><tr><td><a href = http://www.mirbase.org/cgi-bin/mirna_entry.pl?acc=MI0000433 target = _blank >hsa-let-7g*</a></td><td>hsa-let-7g</td><td>3</td><td><a href = http://www.ncbi.nlm.nih.gov/sites/entrez?Db=gene&Cmd=ShowDetailView&TermToSearch=9464&ordinalpos=1&itool=EntrezSystem2.PEntrez.Gene.Gene_ResultsPanel.Gene_RVDocSum target = _blank >HAND2</a></td><td>9464</td><td><a href = http://www.ncbi.nlm.nih.gov/sites/entrez?db=pubmed&cmd=search&term=19420057 target = _blank>19420057</a></td></tr><tr><td><a href = http://www.mirbase.org/cgi-bin/mirna_entry.pl?acc=MI0000433 target = _blank >hsa-let-7g*</a></td><td>hsa-let-7g</td><td>3</td><td><a href = http://www.ncbi.nlm.nih.gov/sites/entrez?Db=gene&Cmd=ShowDetailView&TermToSearch=115426&ordinalpos=1&itool=EntrezSystem2.PEntrez.Gene.Gene_ResultsPanel.Gene_RVDocSum target = _blank >UHRF2</a></td><td>115426</td><td><a href = http://www.ncbi.nlm.nih.gov/sites/entrez?db=pubmed&cmd=search&term=19818775 target = _blank>19818775</a></td></tr><tr><td><a href = http://www.mirbase.org/cgi-bin/mirna_entry.pl?acc=MI0000433 target = _blank >hsa-let-7g*</a></td><td>hsa-let-7g</td><td>3</td><td><a href = http://www.ncbi.nlm.nih.gov/sites/entrez?Db=gene&Cmd=ShowDetailView&TermToSearch=6608&ordinalpos=1&itool=EntrezSystem2.PEntrez.Gene.Gene_ResultsPanel.Gene_RVDocSum target = _blank >SMO</a></td><td>6608</td><td><a href = http://www.ncbi.nlm.nih.gov/sites/entrez?db=pubmed&cmd=search&term=20216554 target = _blank>20216554</a></td></tr><tr><td><a href = http://www.mirbase.org/cgi-bin/mirna_entry.pl?acc=MI0000433 target = _blank >hsa-let-7g*</a></td><td>hsa-let-7g</td><td>3</td><td><a href = http://www.ncbi.nlm.nih.gov/sites/entrez?Db=gene&Cmd=ShowDetailView&TermToSearch=1869&ordinalpos=1&itool=EntrezSystem2.PEntrez.Gene.Gene_ResultsPanel.Gene_RVDocSum target = _blank >E2F1</a></td><td>1869</td><td><a href = http://www.ncbi.nlm.nih.gov/sites/entrez?db=pubmed&cmd=search&term=20671708 target = _blank>20671708</a></td></tr><tr><td><a href = http://www.mirbase.org/cgi-bin/mirna_entry.pl?acc=MI0000433 target = _blank >hsa-let-7g*</a></td><td>hsa-let-7g</td><td>3</td><td><a href = http://www.ncbi.nlm.nih.gov/sites/entrez?Db=gene&Cmd=ShowDetailView&TermToSearch=29102&ordinalpos=1&itool=EntrezSystem2.PEntrez.Gene.Gene_ResultsPanel.Gene_RVDocSum target = _blank >RNASEN</a></td><td>29102</td><td><a href = http://www.ncbi.nlm.nih.gov/sites/entrez?db=pubmed&cmd=search&term=15531879 target = _blank>15531879</a></td></tr><tr><td><a href = http://www.mirbase.org/cgi-bin/mirna_entry.pl?acc=MI0000433 target = _blank >hsa-let-7g*</a></td><td>hsa-let-7g</td><td>3</td><td><a href = http://www.ncbi.nlm.nih.gov/sites/entrez?Db=gene&Cmd=ShowDetailView&TermToSearch=7421&ordinalpos=1&itool=EntrezSystem2.PEntrez.Gene.Gene_ResultsPanel.Gene_RVDocSum target = _blank >VDR</a></td><td>7421</td><td><a href = http://www.ncbi.nlm.nih.gov/sites/entrez?db=pubmed&cmd=search&term=17890240 target = _blank>17890240</a></td></tr><tr><td><a href = http://www.mirbase.org/cgi-bin/mirna_entry.pl?acc=MI0000433 target = _blank >hsa-let-7g*</a></td><td>hsa-let-7g</td><td>3</td><td><a href = http://www.ncbi.nlm.nih.gov/sites/entrez?Db=gene&Cmd=ShowDetailView&TermToSearch=79727&ordinalpos=1&itool=EntrezSystem2.PEntrez.Gene.Gene_ResultsPanel.Gene_RVDocSum target = _blank >LIN28</a></td><td>79727</td><td><a href = http://www.ncbi.nlm.nih.gov/sites/entrez?db=pubmed&cmd=search&term=18951094 target = _blank>18951094</a></td></tr><tr><td><a href = http://www.mirbase.org/cgi-bin/mirna_entry.pl?acc=MI0000433 target = _blank >hsa-let-7g*</a></td><td>hsa-let-7g</td><td>3</td><td><a href = http://www.ncbi.nlm.nih.gov/sites/entrez?Db=gene&Cmd=ShowDetailView&TermToSearch=604&ordinalpos=1&itool=EntrezSystem2.PEntrez.Gene.Gene_ResultsPanel.Gene_RVDocSum target = _blank >BCL6</a></td><td>604</td><td><a href = http://www.ncbi.nlm.nih.gov/sites/entrez?db=pubmed&cmd=search&term=20966935 target = _blank>20966935</a></td></tr><tr><td><a href = http://www.mirbase.org/cgi-bin/mirna_entry.pl?acc=MI0000433 target = _blank >hsa-let-7g*</a></td><td>hsa-let-7g</td><td>3</td><td><a href = http://www.ncbi.nlm.nih.gov/sites/entrez?Db=gene&Cmd=ShowDetailView&TermToSearch=27241&ordinalpos=1&itool=EntrezSystem2.PEntrez.Gene.Gene_ResultsPanel.Gene_RVDocSum target = _blank >BBS9</a></td><td>27241</td><td><a href = http://www.ncbi.nlm.nih.gov/sites/entrez?db=pubmed&cmd=search&term=21420029 target = _blank>21420029</a></td></tr><tr><td><a href = http://www.mirbase.org/cgi-bin/mirna_entry.pl?acc=MI0000433 target = _blank >hsa-let-7g*</a></td><td>hsa-let-7g</td><td>3</td><td><a href = http://www.ncbi.nlm.nih.gov/sites/entrez?Db=gene&Cmd=ShowDetailView&TermToSearch=595&ordinalpos=1&itool=EntrezSystem2.PEntrez.Gene.Gene_ResultsPanel.Gene_RVDocSum target = _blank >CCND1</a></td><td>595</td><td><a href = http://www.ncbi.nlm.nih.gov/sites/entrez?db=pubmed&cmd=search&term=22894925 target = _blank>22894925</a></td></tr><tr><td><a href = http://www.mirbase.org/cgi-bin/mirna_entry.pl?acc=MI0000433 target = _blank >hsa-let-7g*</a></td><td>hsa-let-7g</td><td>3</td><td><a href = http://www.ncbi.nlm.nih.gov/sites/entrez?Db=gene&Cmd=ShowDetailView&TermToSearch=3159&ordinalpos=1&itool=EntrezSystem2.PEntrez.Gene.Gene_ResultsPanel.Gene_RVDocSum target = _blank >HMGA1</a></td><td>3159</td><td><a href = http://www.ncbi.nlm.nih.gov/sites/entrez?db=pubmed&cmd=search&term=19217096 target = _blank>19217096</a></td></tr><tr><td><a href = http://www.mirbase.org/cgi-bin/mirna_entry.pl?acc=MI0000433 target = _blank >hsa-let-7g*</a></td><td>hsa-let-7g</td><td>3</td><td><a href = http://www.ncbi.nlm.nih.gov/sites/entrez?Db=gene&Cmd=ShowDetailView&TermToSearch=4792&ordinalpos=1&itool=EntrezSystem2.PEntrez.Gene.Gene_ResultsPanel.Gene_RVDocSum target = _blank >NFKBIA</a></td><td>4792</td><td><a href = http://www.ncbi.nlm.nih.gov/sites/entrez?db=pubmed&cmd=search&term=19592657 target = _blank>19592657</a></td></tr><tr><td><a href = http://www.mirbase.org/cgi-bin/mirna_entry.pl?acc=MI0000433 target = _blank >hsa-let-7g*</a></td><td>hsa-let-7g</td><td>3</td><td><a href = http://www.ncbi.nlm.nih.gov/sites/entrez?Db=gene&Cmd=ShowDetailView&TermToSearch=4609&ordinalpos=1&itool=EntrezSystem2.PEntrez.Gene.Gene_ResultsPanel.Gene_RVDocSum target = _blank >MYC</a></td><td>4609</td><td><a href = http://www.ncbi.nlm.nih.gov/sites/entrez?db=pubmed&cmd=search&term=20033209 target = _blank>20033209</a></td></tr><tr><td><a href = http://www.mirbase.org/cgi-bin/mirna_entry.pl?acc=MI0000433 target = _blank >hsa-let-7g*</a></td><td>hsa-let-7g</td><td>3</td><td><a href = http://www.ncbi.nlm.nih.gov/sites/entrez?Db=gene&Cmd=ShowDetailView&TermToSearch=7157&ordinalpos=1&itool=EntrezSystem2.PEntrez.Gene.Gene_ResultsPanel.Gene_RVDocSum target = _blank >TP53</a></td><td>7157</td><td><a href = http://www.ncbi.nlm.nih.gov/sites/entrez?db=pubmed&cmd=search&term=20485546 target = _blank>20485546</a></td></tr><tr><td><a href = http://www.mirbase.org/cgi-bin/mirna_entry.pl?acc=MI0000433 target = _blank >hsa-let-7g*</a></td><td>hsa-let-7g</td><td>3</td><td><a href = http://www.ncbi.nlm.nih.gov/sites/entrez?Db=gene&Cmd=ShowDetailView&TermToSearch=4343&ordinalpos=1&itool=EntrezSystem2.PEntrez.Gene.Gene_ResultsPanel.Gene_RVDocSum target = _blank >MOV10</a></td><td>4343</td><td><a href = http://www.ncbi.nlm.nih.gov/sites/entrez?db=pubmed&cmd=search&term=17167072 target = _blank>17167072</a></td></tr><tr><td><a href = http://www.mirbase.org/cgi-bin/mirna_entry.pl?acc=MI0000433 target = _blank >hsa-let-7g*</a></td><td>hsa-let-7g</td><td>3</td><td><a href = http://www.ncbi.nlm.nih.gov/sites/entrez?Db=gene&Cmd=ShowDetailView&TermToSearch=23405&ordinalpos=1&itool=EntrezSystem2.PEntrez.Gene.Gene_ResultsPanel.Gene_RVDocSum target = _blank >DICER1</a></td><td>23405</td><td><a href = http://www.ncbi.nlm.nih.gov/sites/entrez?db=pubmed&cmd=search&term=18367718 target = _blank>18367718</a></td></tr><tr><td><a href = http://www.mirbase.org/cgi-bin/mirna_entry.pl?acc=MI0000433 target = _blank >hsa-let-7g*</a></td><td>hsa-let-7g</td><td>3</td><td><a href = http://www.ncbi.nlm.nih.gov/sites/entrez?Db=gene&Cmd=ShowDetailView&TermToSearch=4893&ordinalpos=1&itool=EntrezSystem2.PEntrez.Gene.Gene_ResultsPanel.Gene_RVDocSum target = _blank >NRAS</a></td><td>4893</td><td><a href = http://www.ncbi.nlm.nih.gov/sites/entrez?db=pubmed&cmd=search&term=20607356 target = _blank>20607356</a></td></tr><tr><td><a href = http://www.mirbase.org/cgi-bin/mirna_entry.pl?acc=MI0000433 target = _blank >hsa-let-7g*</a></td><td>hsa-let-7g</td><td>3</td><td><a href = http://www.ncbi.nlm.nih.gov/sites/entrez?Db=gene&Cmd=ShowDetailView&TermToSearch=27161&ordinalpos=1&itool=EntrezSystem2.PEntrez.Gene.Gene_ResultsPanel.Gene_RVDocSum target = _blank >EIF2C2</a></td><td>27161</td><td><a href = http://www.ncbi.nlm.nih.gov/sites/entrez?db=pubmed&cmd=search&term=17535905 target = _blank>17535905</a></td></tr><tr><td><a href = http://www.mirbase.org/cgi-bin/mirna_entry.pl?acc=MI0000433 target = _blank >hsa-let-7g*</a></td><td>hsa-let-7g</td><td>3</td><td><a href = http://www.ncbi.nlm.nih.gov/sites/entrez?Db=gene&Cmd=ShowDetailView&TermToSearch=23405&ordinalpos=1&itool=EntrezSystem2.PEntrez.Gene.Gene_ResultsPanel.Gene_RVDocSum target = _blank >DICER1</a></td><td>23405</td><td><a href = http://www.ncbi.nlm.nih.gov/sites/entrez?db=pubmed&cmd=search&term=18604195 target = _blank>18604195</a></td></tr><tr><td><a href = http://www.mirbase.org/cgi-bin/mirna_entry.pl?acc=MI0000433 target = _blank >hsa-let-7g*</a></td><td>hsa-let-7g</td><td>3</td><td><a href = http://www.ncbi.nlm.nih.gov/sites/entrez?Db=gene&Cmd=ShowDetailView&TermToSearch=79727&ordinalpos=1&itool=EntrezSystem2.PEntrez.Gene.Gene_ResultsPanel.Gene_RVDocSum target = _blank >LIN28</a></td><td>79727</td><td><a href = http://www.ncbi.nlm.nih.gov/sites/entrez?db=pubmed&cmd=search&term=21297634 target = _blank>21297634</a></td></tr><tr><td><a href = http://www.mirbase.org/cgi-bin/mirna_entry.pl?acc=MI0000433 target = _blank >hsa-let-7g*</a></td><td>hsa-let-7g</td><td>3</td><td><a href = http://www.ncbi.nlm.nih.gov/sites/entrez?Db=gene&Cmd=ShowDetailView&TermToSearch=5225&ordinalpos=1&itool=EntrezSystem2.PEntrez.Gene.Gene_ResultsPanel.Gene_RVDocSum target = _blank >PGC</a></td><td>5225</td><td><a href = http://www.ncbi.nlm.nih.gov/sites/entrez?db=pubmed&cmd=search&term=22296229 target = _blank>22296229</a></td></tr><tr><td><a href = http://www.mirbase.org/cgi-bin/mirna_entry.pl?acc=MI0000433 target = _blank >hsa-let-7g*</a></td><td>hsa-let-7g</td><td>3</td><td><a href = http://www.ncbi.nlm.nih.gov/sites/entrez?Db=gene&Cmd=ShowDetailView&TermToSearch=79727&ordinalpos=1&itool=EntrezSystem2.PEntrez.Gene.Gene_ResultsPanel.Gene_RVDocSum target = _blank >LIN28</a></td><td>79727</td><td><a href = http://www.ncbi.nlm.nih.gov/sites/entrez?db=pubmed&cmd=search&term=23291449 target = _blank>23291449</a></td></tr><tr><td><a href = http://www.mirbase.org/cgi-bin/mirna_entry.pl?acc=MI0000433 target = _blank >hsa-let-7g*</a></td><td>hsa-let-7g</td><td>3</td><td><a href = http://www.ncbi.nlm.nih.gov/sites/entrez?Db=gene&Cmd=ShowDetailView&TermToSearch=4609&ordinalpos=1&itool=EntrezSystem2.PEntrez.Gene.Gene_ResultsPanel.Gene_RVDocSum target = _blank >MYC</a></td><td>4609</td><td><a href = http://www.ncbi.nlm.nih.gov/sites/entrez?db=pubmed&cmd=search&term=19492978 target = _blank>19492978</a></td></tr><tr><td><a href = http://www.mirbase.org/cgi-bin/mirna_entry.pl?acc=MI0000433 target = _blank >hsa-let-7g*</a></td><td>hsa-let-7g</td><td>3</td><td><a href = http://www.ncbi.nlm.nih.gov/sites/entrez?Db=gene&Cmd=ShowDetailView&TermToSearch=6714&ordinalpos=1&itool=EntrezSystem2.PEntrez.Gene.Gene_ResultsPanel.Gene_RVDocSum target = _blank >SRC</a></td><td>6714</td><td><a href = http://www.ncbi.nlm.nih.gov/sites/entrez?db=pubmed&cmd=search&term=19878981 target = _blank>19878981</a></td></tr><tr><td><a href = http://www.mirbase.org/cgi-bin/mirna_entry.pl?acc=MI0000433 target = _blank >hsa-let-7g*</a></td><td>hsa-let-7g</td><td>3</td><td><a href = http://www.ncbi.nlm.nih.gov/sites/entrez?Db=gene&Cmd=ShowDetailView&TermToSearch=4170&ordinalpos=1&itool=EntrezSystem2.PEntrez.Gene.Gene_ResultsPanel.Gene_RVDocSum target = _blank >MCL1</a></td><td>4170</td><td><a href = http://www.ncbi.nlm.nih.gov/sites/entrez?db=pubmed&cmd=search&term=20347499 target = _blank>20347499</a></td></tr><tr><td><a href = http://www.mirbase.org/cgi-bin/mirna_entry.pl?acc=MI0000433 target = _blank >hsa-let-7g*</a></td><td>hsa-let-7g</td><td>3</td><td><a href = http://www.ncbi.nlm.nih.gov/sites/entrez?Db=gene&Cmd=ShowDetailView&TermToSearch=3845&ordinalpos=1&itool=EntrezSystem2.PEntrez.Gene.Gene_ResultsPanel.Gene_RVDocSum target = _blank >KRAS</a></td><td>3845</td><td><a href = http://www.ncbi.nlm.nih.gov/sites/entrez?db=pubmed&cmd=search&term=20818338 target = _blank>20818338</a></td></tr><tr><td><a href = http://www.mirbase.org/cgi-bin/mirna_entry.pl?acc=MI0000433 target = _blank >hsa-let-7g*</a></td><td>hsa-let-7g</td><td>3</td><td><a href = http://www.ncbi.nlm.nih.gov/sites/entrez?Db=gene&Cmd=ShowDetailView&TermToSearch=5266&ordinalpos=1&itool=EntrezSystem2.PEntrez.Gene.Gene_ResultsPanel.Gene_RVDocSum target = _blank >PI3</a></td><td>5266</td><td><a href = http://www.ncbi.nlm.nih.gov/sites/entrez?db=pubmed&cmd=search&term=16737555 target = _blank>16737555</a></td></tr><tr><td><a href = http://www.mirbase.org/cgi-bin/mirna_entry.pl?acc=MI0000433 target = _blank >hsa-let-7g*</a></td><td>hsa-let-7g</td><td>3</td><td><a href = http://www.ncbi.nlm.nih.gov/sites/entrez?Db=gene&Cmd=ShowDetailView&TermToSearch=23405&ordinalpos=1&itool=EntrezSystem2.PEntrez.Gene.Gene_ResultsPanel.Gene_RVDocSum target = _blank >DICER1</a></td><td>23405</td><td><a href = http://www.ncbi.nlm.nih.gov/sites/entrez?db=pubmed&cmd=search&term=18068232 target = _blank>18068232</a></td></tr><tr><td><a href = http://www.mirbase.org/cgi-bin/mirna_entry.pl?acc=MI0000433 target = _blank >hsa-let-7g*</a></td><td>hsa-let-7g</td><td>3</td><td><a href = http://www.ncbi.nlm.nih.gov/sites/entrez?Db=gene&Cmd=ShowDetailView&TermToSearch=3458&ordinalpos=1&itool=EntrezSystem2.PEntrez.Gene.Gene_ResultsPanel.Gene_RVDocSum target = _blank >IFNG</a></td><td>3458</td><td><a href = http://www.ncbi.nlm.nih.gov/sites/entrez?db=pubmed&cmd=search&term=21085987 target = _blank>21085987</a></td></tr><tr><td><a href = http://www.mirbase.org/cgi-bin/mirna_entry.pl?acc=MI0000433 target = _blank >hsa-let-7g*</a></td><td>hsa-let-7g</td><td>3</td><td><a href = http://www.ncbi.nlm.nih.gov/sites/entrez?Db=gene&Cmd=ShowDetailView&TermToSearch=4609&ordinalpos=1&itool=EntrezSystem2.PEntrez.Gene.Gene_ResultsPanel.Gene_RVDocSum target = _blank >MYC</a></td><td>4609</td><td><a href = http://www.ncbi.nlm.nih.gov/sites/entrez?db=pubmed&cmd=search&term=21530537 target = _blank>21530537</a></td></tr><tr><td><a href = http://www.mirbase.org/cgi-bin/mirna_entry.pl?acc=MI0000433 target = _blank >hsa-let-7g*</a></td><td>hsa-let-7g</td><td>3</td><td><a href = http://www.ncbi.nlm.nih.gov/sites/entrez?Db=gene&Cmd=ShowDetailView&TermToSearch=9421&ordinalpos=1&itool=EntrezSystem2.PEntrez.Gene.Gene_ResultsPanel.Gene_RVDocSum target = _blank >HAND1</a></td><td>9421</td><td><a href = http://www.ncbi.nlm.nih.gov/sites/entrez?db=pubmed&cmd=search&term=22895573 target = _blank>22895573</a></td></tr><tr><td><a href = http://www.mirbase.org/cgi-bin/mirna_entry.pl?acc=MI0000433 target = _blank >hsa-let-7g*</a></td><td>hsa-let-7g</td><td>3</td><td><a href = http://www.ncbi.nlm.nih.gov/sites/entrez?Db=gene&Cmd=ShowDetailView&TermToSearch=1844&ordinalpos=1&itool=EntrezSystem2.PEntrez.Gene.Gene_ResultsPanel.Gene_RVDocSum target = _blank >DUSP2</a></td><td>1844</td><td><a href = http://www.ncbi.nlm.nih.gov/sites/entrez?db=pubmed&cmd=search&term=19342382 target = _blank>19342382</a></td></tr><tr><td><a href = http://www.mirbase.org/cgi-bin/mirna_entry.pl?acc=MI0000433 target = _blank >hsa-let-7g*</a></td><td>hsa-let-7g</td><td>3</td><td><a href = http://www.ncbi.nlm.nih.gov/sites/entrez?Db=gene&Cmd=ShowDetailView&TermToSearch=23405&ordinalpos=1&itool=EntrezSystem2.PEntrez.Gene.Gene_ResultsPanel.Gene_RVDocSum target = _blank >DICER1</a></td><td>23405</td><td><a href = http://www.ncbi.nlm.nih.gov/sites/entrez?db=pubmed&cmd=search&term=19703396 target = _blank>19703396</a></td></tr><tr><td><a href = http://www.mirbase.org/cgi-bin/mirna_entry.pl?acc=MI0000433 target = _blank >hsa-let-7g*</a></td><td>hsa-let-7g</td><td>3</td><td><a href = http://www.ncbi.nlm.nih.gov/sites/entrez?Db=gene&Cmd=ShowDetailView&TermToSearch=4179&ordinalpos=1&itool=EntrezSystem2.PEntrez.Gene.Gene_ResultsPanel.Gene_RVDocSum target = _blank >CD46</a></td><td>4179</td><td><a href = http://www.ncbi.nlm.nih.gov/sites/entrez?db=pubmed&cmd=search&term=20133835 target = _blank>20133835</a></td></tr><tr><td><a href = http://www.mirbase.org/cgi-bin/mirna_entry.pl?acc=MI0000433 target = _blank >hsa-let-7g*</a></td><td>hsa-let-7g</td><td>3</td><td><a href = http://www.ncbi.nlm.nih.gov/sites/entrez?Db=gene&Cmd=ShowDetailView&TermToSearch=2194&ordinalpos=1&itool=EntrezSystem2.PEntrez.Gene.Gene_ResultsPanel.Gene_RVDocSum target = _blank >FASN</a></td><td>2194</td><td><a href = http://www.ncbi.nlm.nih.gov/sites/entrez?db=pubmed&cmd=search&term=21228813 target = _blank>21228813</a></td></tr><tr><td><a href = http://www.mirbase.org/cgi-bin/mirna_entry.pl?acc=MI0000433 target = _blank >hsa-let-7g*</a></td><td>hsa-let-7g</td><td>3</td><td><a href = http://www.ncbi.nlm.nih.gov/sites/entrez?Db=gene&Cmd=ShowDetailView&TermToSearch=10561&ordinalpos=1&itool=EntrezSystem2.PEntrez.Gene.Gene_ResultsPanel.Gene_RVDocSum target = _blank >IFI44</a></td><td>10561</td><td><a href = http://www.ncbi.nlm.nih.gov/sites/entrez?db=pubmed&cmd=search&term=21868760 target = _blank>21868760</a></td></tr><tr><td><a href = http://www.mirbase.org/cgi-bin/mirna_entry.pl?acc=MI0000433 target = _blank >hsa-let-7g*</a></td><td>hsa-let-7g</td><td>3</td><td><a href = http://www.ncbi.nlm.nih.gov/sites/entrez?Db=gene&Cmd=ShowDetailView&TermToSearch=79727&ordinalpos=1&itool=EntrezSystem2.PEntrez.Gene.Gene_ResultsPanel.Gene_RVDocSum target = _blank >LIN28</a></td><td>79727</td><td><a href = http://www.ncbi.nlm.nih.gov/sites/entrez?db=pubmed&cmd=search&term=23063642 target = _blank>23063642</a></td></tr><tr><td><a href = http://www.mirbase.org/cgi-bin/mirna_entry.pl?acc=MI0000433 target = _blank >hsa-let-7g*</a></td><td>hsa-let-7g</td><td>3</td><td><a href = http://www.ncbi.nlm.nih.gov/sites/entrez?Db=gene&Cmd=ShowDetailView&TermToSearch=7466&ordinalpos=1&itool=EntrezSystem2.PEntrez.Gene.Gene_ResultsPanel.Gene_RVDocSum target = _blank >WFS1</a></td><td>7466</td><td><a href = http://www.ncbi.nlm.nih.gov/sites/entrez?db=pubmed&cmd=search&term=19342589 target = _blank>19342589</a></td></tr><tr><td><a href = http://www.mirbase.org/cgi-bin/mirna_entry.pl?acc=MI0000433 target = _blank >hsa-let-7g*</a></td><td>hsa-let-7g</td><td>3</td><td><a href = http://www.ncbi.nlm.nih.gov/sites/entrez?Db=gene&Cmd=ShowDetailView&TermToSearch=1233&ordinalpos=1&itool=EntrezSystem2.PEntrez.Gene.Gene_ResultsPanel.Gene_RVDocSum target = _blank >CCR4</a></td><td>1233</td><td><a href = http://www.ncbi.nlm.nih.gov/sites/entrez?db=pubmed&cmd=search&term=19716330 target = _blank>19716330</a></td></tr><tr><td><a href = http://www.mirbase.org/cgi-bin/mirna_entry.pl?acc=MI0000433 target = _blank >hsa-let-7g*</a></td><td>hsa-let-7g</td><td>3</td><td><a href = http://www.ncbi.nlm.nih.gov/sites/entrez?Db=gene&Cmd=ShowDetailView&TermToSearch=79727&ordinalpos=1&itool=EntrezSystem2.PEntrez.Gene.Gene_ResultsPanel.Gene_RVDocSum target = _blank >LIN28</a></td><td>79727</td><td><a href = http://www.ncbi.nlm.nih.gov/sites/entrez?db=pubmed&cmd=search&term=20178735 target = _blank>20178735</a></td></tr><tr><td><a href = http://www.mirbase.org/cgi-bin/mirna_entry.pl?acc=MI0000433 target = _blank >hsa-let-7g*</a></td><td>hsa-let-7g</td><td>3</td><td><a href = http://www.ncbi.nlm.nih.gov/sites/entrez?Db=gene&Cmd=ShowDetailView&TermToSearch=3178&ordinalpos=1&itool=EntrezSystem2.PEntrez.Gene.Gene_ResultsPanel.Gene_RVDocSum target = _blank >HNRNPA1</a></td><td>3178</td><td><a href = http://www.ncbi.nlm.nih.gov/sites/entrez?db=pubmed&cmd=search&term=20639884 target = _blank>20639884</a></td></tr><tr><td><a href = http://www.mirbase.org/cgi-bin/mirna_entry.pl?acc=MI0000433 target = _blank >hsa-let-7g*</a></td><td>hsa-let-7g</td><td>3</td><td><a href = http://www.ncbi.nlm.nih.gov/sites/entrez?Db=gene&Cmd=ShowDetailView&TermToSearch=79727&ordinalpos=1&itool=EntrezSystem2.PEntrez.Gene.Gene_ResultsPanel.Gene_RVDocSum target = _blank >LIN28</a></td><td>79727</td><td><a href = http://www.ncbi.nlm.nih.gov/sites/entrez?db=pubmed&cmd=search&term=12798299 target = _blank>12798299</a></td></tr><tr><td><a href = http://www.mirbase.org/cgi-bin/mirna_entry.pl?acc=MI0000433 target = _blank >hsa-let-7g*</a></td><td>hsa-let-7g</td><td>3</td><td><a href = http://www.ncbi.nlm.nih.gov/sites/entrez?Db=gene&Cmd=ShowDetailView&TermToSearch=1021&ordinalpos=1&itool=EntrezSystem2.PEntrez.Gene.Gene_ResultsPanel.Gene_RVDocSum target = _blank >CDK6</a></td><td>1021</td><td><a href = http://www.ncbi.nlm.nih.gov/sites/entrez?db=pubmed&cmd=search&term=17699775 target = _blank>17699775</a></td></tr><tr><td><a href = http://www.mirbase.org/cgi-bin/mirna_entry.pl?acc=MI0000433 target = _blank >hsa-let-7g*</a></td><td>hsa-let-7g</td><td>3</td><td><a href = http://www.ncbi.nlm.nih.gov/sites/entrez?Db=gene&Cmd=ShowDetailView&TermToSearch=59342&ordinalpos=1&itool=EntrezSystem2.PEntrez.Gene.Gene_ResultsPanel.Gene_RVDocSum target = _blank >SCPEP1</a></td><td>59342</td><td><a href = http://www.ncbi.nlm.nih.gov/sites/entrez?db=pubmed&cmd=search&term=18719242 target = _blank>18719242</a></td></tr><tr><td><a href = http://www.mirbase.org/cgi-bin/mirna_entry.pl?acc=MI0000433 target = _blank >hsa-let-7g*</a></td><td>hsa-let-7g</td><td>3</td><td><a href = http://www.ncbi.nlm.nih.gov/sites/entrez?Db=gene&Cmd=ShowDetailView&TermToSearch=7157&ordinalpos=1&itool=EntrezSystem2.PEntrez.Gene.Gene_ResultsPanel.Gene_RVDocSum target = _blank >TP53</a></td><td>7157</td><td><a href = http://www.ncbi.nlm.nih.gov/sites/entrez?db=pubmed&cmd=search&term=21365266 target = _blank>21365266</a></td></tr><tr><td><a href = http://www.mirbase.org/cgi-bin/mirna_entry.pl?acc=MI0000433 target = _blank >hsa-let-7g*</a></td><td>hsa-let-7g</td><td>3</td><td><a href = http://www.ncbi.nlm.nih.gov/sites/entrez?Db=gene&Cmd=ShowDetailView&TermToSearch=2064&ordinalpos=1&itool=EntrezSystem2.PEntrez.Gene.Gene_ResultsPanel.Gene_RVDocSum target = _blank >ERBB2</a></td><td>2064</td><td><a href = http://www.ncbi.nlm.nih.gov/sites/entrez?db=pubmed&cmd=search&term=22713243 target = _blank>22713243</a></td></tr><tr><td><a href = http://www.mirbase.org/cgi-bin/mirna_entry.pl?acc=MI0000433 target = _blank >hsa-let-7g*</a></td><td>hsa-let-7g</td><td>3</td><td><a href = http://www.ncbi.nlm.nih.gov/sites/entrez?Db=gene&Cmd=ShowDetailView&TermToSearch=27327&ordinalpos=1&itool=EntrezSystem2.PEntrez.Gene.Gene_ResultsPanel.Gene_RVDocSum target = _blank >TNRC6A</a></td><td>27327</td><td><a href = http://www.ncbi.nlm.nih.gov/sites/entrez?db=pubmed&cmd=search&term=19131968 target = _blank>19131968</a></td></tr><tr><td><a href = http://www.mirbase.org/cgi-bin/mirna_entry.pl?acc=MI0000433 target = _blank >hsa-let-7g*</a></td><td>hsa-let-7g</td><td>3</td><td><a href = http://www.ncbi.nlm.nih.gov/sites/entrez?Db=gene&Cmd=ShowDetailView&TermToSearch=79727&ordinalpos=1&itool=EntrezSystem2.PEntrez.Gene.Gene_ResultsPanel.Gene_RVDocSum target = _blank >LIN28</a></td><td>79727</td><td><a href = http://www.ncbi.nlm.nih.gov/sites/entrez?db=pubmed&cmd=search&term=23344711 target = _blank>23344711</a></td></tr><tr><td><a href = http://www.mirbase.org/cgi-bin/mirna_entry.pl?acc=MI0000433 target = _blank >hsa-let-7g*</a></td><td>hsa-let-7g</td><td>3</td><td><a href = http://www.ncbi.nlm.nih.gov/sites/entrez?Db=gene&Cmd=ShowDetailView&TermToSearch=79727&ordinalpos=1&itool=EntrezSystem2.PEntrez.Gene.Gene_ResultsPanel.Gene_RVDocSum target = _blank >LIN28</a></td><td>79727</td><td><a href = http://www.ncbi.nlm.nih.gov/sites/entrez?db=pubmed&cmd=search&term=19557079 target = _blank>19557079</a></td></tr><tr><td><a href = http://www.mirbase.org/cgi-bin/mirna_entry.pl?acc=MI0000433 target = _blank >hsa-let-7g*</a></td><td>hsa-let-7g</td><td>3</td><td><a href = http://www.ncbi.nlm.nih.gov/sites/entrez?Db=gene&Cmd=ShowDetailView&TermToSearch=7157&ordinalpos=1&itool=EntrezSystem2.PEntrez.Gene.Gene_ResultsPanel.Gene_RVDocSum target = _blank >TP53</a></td><td>7157</td><td><a href = http://www.ncbi.nlm.nih.gov/sites/entrez?db=pubmed&cmd=search&term=19948396 target = _blank>19948396</a></td></tr><tr><td><a href = http://www.mirbase.org/cgi-bin/mirna_entry.pl?acc=MI0000433 target = _blank >hsa-let-7g*</a></td><td>hsa-let-7g</td><td>3</td><td><a href = http://www.ncbi.nlm.nih.gov/sites/entrez?Db=gene&Cmd=ShowDetailView&TermToSearch=4864&ordinalpos=1&itool=EntrezSystem2.PEntrez.Gene.Gene_ResultsPanel.Gene_RVDocSum target = _blank >NPC1</a></td><td>4864</td><td><a href = http://www.ncbi.nlm.nih.gov/sites/entrez?db=pubmed&cmd=search&term=20440510 target = _blank>20440510</a></td></tr><tr><td><a href = http://www.mirbase.org/cgi-bin/mirna_entry.pl?acc=MI0000433 target = _blank >hsa-let-7g*</a></td><td>hsa-let-7g</td><td>3</td><td><a href = http://www.ncbi.nlm.nih.gov/sites/entrez?Db=gene&Cmd=ShowDetailView&TermToSearch=29102&ordinalpos=1&itool=EntrezSystem2.PEntrez.Gene.Gene_ResultsPanel.Gene_RVDocSum target = _blank >RNASEN</a></td><td>29102</td><td><a href = http://www.ncbi.nlm.nih.gov/sites/entrez?db=pubmed&cmd=search&term=16906129 target = _blank>16906129</a></td></tr><tr><td><a href = http://www.mirbase.org/cgi-bin/mirna_entry.pl?acc=MI0000433 target = _blank >hsa-let-7g*</a></td><td>hsa-let-7g</td><td>3</td><td><a href = http://www.ncbi.nlm.nih.gov/sites/entrez?Db=gene&Cmd=ShowDetailView&TermToSearch=79727&ordinalpos=1&itool=EntrezSystem2.PEntrez.Gene.Gene_ResultsPanel.Gene_RVDocSum target = _blank >LIN28</a></td><td>79727</td><td><a href = http://www.ncbi.nlm.nih.gov/sites/entrez?db=pubmed&cmd=search&term=18292307 target = _blank>18292307</a></td></tr><tr><td><a href = http://www.mirbase.org/cgi-bin/mirna_entry.pl?acc=MI0000433 target = _blank >hsa-let-7g</a></td><td>hsa-let-7g</td><td>3</td><td><a href = http://www.ncbi.nlm.nih.gov/sites/entrez?Db=gene&Cmd=ShowDetailView&TermToSearch=29102&ordinalpos=1&itool=EntrezSystem2.PEntrez.Gene.Gene_ResultsPanel.Gene_RVDocSum target = _blank >RNASEN</a></td><td>29102</td><td><a href = http://www.ncbi.nlm.nih.gov/sites/entrez?db=pubmed&cmd=search&term=15723655 target = _blank>15723655</a></td></tr><tr><td><a href = http://www.mirbase.org/cgi-bin/mirna_entry.pl?acc=MI0000433 target = _blank >hsa-let-7g</a></td><td>hsa-let-7g</td><td>3</td><td><a href = http://www.ncbi.nlm.nih.gov/sites/entrez?Db=gene&Cmd=ShowDetailView&TermToSearch=7078&ordinalpos=1&itool=EntrezSystem2.PEntrez.Gene.Gene_ResultsPanel.Gene_RVDocSum target = _blank >TIMP3</a></td><td>7078</td><td><a href = http://www.ncbi.nlm.nih.gov/sites/entrez?db=pubmed&cmd=search&term=21352471 target = _blank>21352471</a></td></tr><tr><td><a href = http://www.mirbase.org/cgi-bin/mirna_entry.pl?acc=MI0000433 target = _blank >hsa-let-7g</a></td><td>hsa-let-7g</td><td>3</td><td><a href = http://www.ncbi.nlm.nih.gov/sites/entrez?Db=gene&Cmd=ShowDetailView&TermToSearch=596&ordinalpos=1&itool=EntrezSystem2.PEntrez.Gene.Gene_ResultsPanel.Gene_RVDocSum target = _blank >BCL2</a></td><td>596</td><td><a href = http://www.ncbi.nlm.nih.gov/sites/entrez?db=pubmed&cmd=search&term=17894887 target = _blank>17894887</a></td></tr><tr><td><a href = http://www.mirbase.org/cgi-bin/mirna_entry.pl?acc=MI0000433 target = _blank >hsa-let-7g</a></td><td>hsa-let-7g</td><td>3</td><td><a href = http://www.ncbi.nlm.nih.gov/sites/entrez?Db=gene&Cmd=ShowDetailView&TermToSearch=4609&ordinalpos=1&itool=EntrezSystem2.PEntrez.Gene.Gene_ResultsPanel.Gene_RVDocSum target = _blank >MYC</a></td><td>4609</td><td><a href = http://www.ncbi.nlm.nih.gov/sites/entrez?db=pubmed&cmd=search&term=19064005 target = _blank>19064005</a></td></tr><tr><td><a href = http://www.mirbase.org/cgi-bin/mirna_entry.pl?acc=MI0000433 target = _blank >hsa-let-7g</a></td><td>hsa-let-7g</td><td>3</td><td><a href = http://www.ncbi.nlm.nih.gov/sites/entrez?Db=gene&Cmd=ShowDetailView&TermToSearch=1870&ordinalpos=1&itool=EntrezSystem2.PEntrez.Gene.Gene_ResultsPanel.Gene_RVDocSum target = _blank >E2F2</a></td><td>1870</td><td><a href = http://www.ncbi.nlm.nih.gov/sites/entrez?db=pubmed&cmd=search&term=19528081 target = _blank>19528081</a></td></tr><tr><td><a href = http://www.mirbase.org/cgi-bin/mirna_entry.pl?acc=MI0000433 target = _blank >hsa-let-7g</a></td><td>hsa-let-7g</td><td>3</td><td><a href = http://www.ncbi.nlm.nih.gov/sites/entrez?Db=gene&Cmd=ShowDetailView&TermToSearch=27086&ordinalpos=1&itool=EntrezSystem2.PEntrez.Gene.Gene_ResultsPanel.Gene_RVDocSum target = _blank >FOXP1</a></td><td>27086</td><td><a href = http://www.ncbi.nlm.nih.gov/sites/entrez?db=pubmed&cmd=search&term=22895573 target = _blank>22895573</a></td></tr><tr><td><a href = http://www.mirbase.org/cgi-bin/mirna_entry.pl?acc=MI0000433 target = _blank >hsa-let-7g</a></td><td>hsa-let-7g</td><td>3</td><td><a href = http://www.ncbi.nlm.nih.gov/sites/entrez?Db=gene&Cmd=ShowDetailView&TermToSearch=54487&ordinalpos=1&itool=EntrezSystem2.PEntrez.Gene.Gene_ResultsPanel.Gene_RVDocSum target = _blank >DGCR8</a></td><td>54487</td><td><a href = http://www.ncbi.nlm.nih.gov/sites/entrez?db=pubmed&cmd=search&term=20054295 target = _blank>20054295</a></td></tr><tr><td><a href = http://www.mirbase.org/cgi-bin/mirna_entry.pl?acc=MI0000433 target = _blank >hsa-let-7g</a></td><td>hsa-let-7g</td><td>3</td><td><a href = http://www.ncbi.nlm.nih.gov/sites/entrez?Db=gene&Cmd=ShowDetailView&TermToSearch=6714&ordinalpos=1&itool=EntrezSystem2.PEntrez.Gene.Gene_ResultsPanel.Gene_RVDocSum target = _blank >SRC</a></td><td>6714</td><td><a href = http://www.ncbi.nlm.nih.gov/sites/entrez?db=pubmed&cmd=search&term=20486857 target = _blank>20486857</a></td></tr><tr><td><a href = http://www.mirbase.org/cgi-bin/mirna_entry.pl?acc=MI0000433 target = _blank >hsa-let-7g</a></td><td>hsa-let-7g</td><td>3</td><td><a href = http://www.ncbi.nlm.nih.gov/sites/entrez?Db=gene&Cmd=ShowDetailView&TermToSearch=1351&ordinalpos=1&itool=EntrezSystem2.PEntrez.Gene.Gene_ResultsPanel.Gene_RVDocSum target = _blank >COX8A</a></td><td>1351</td><td><a href = http://www.ncbi.nlm.nih.gov/sites/entrez?db=pubmed&cmd=search&term=21102586 target = _blank>21102586</a></td></tr><tr><td><a href = http://www.mirbase.org/cgi-bin/mirna_entry.pl?acc=MI0000433 target = _blank >hsa-let-7g</a></td><td>hsa-let-7g</td><td>3</td><td><a href = http://www.ncbi.nlm.nih.gov/sites/entrez?Db=gene&Cmd=ShowDetailView&TermToSearch=1789&ordinalpos=1&itool=EntrezSystem2.PEntrez.Gene.Gene_ResultsPanel.Gene_RVDocSum target = _blank >DNMT3B</a></td><td>1789</td><td><a href = http://www.ncbi.nlm.nih.gov/sites/entrez?db=pubmed&cmd=search&term=17308078 target = _blank>17308078</a></td></tr><tr><td><a href = http://www.mirbase.org/cgi-bin/mirna_entry.pl?acc=MI0000433 target = _blank >hsa-let-7g</a></td><td>hsa-let-7g</td><td>3</td><td><a href = http://www.ncbi.nlm.nih.gov/sites/entrez?Db=gene&Cmd=ShowDetailView&TermToSearch=3596&ordinalpos=1&itool=EntrezSystem2.PEntrez.Gene.Gene_ResultsPanel.Gene_RVDocSum target = _blank >IL13</a></td><td>3596</td><td><a href = http://www.ncbi.nlm.nih.gov/sites/entrez?db=pubmed&cmd=search&term=21616524 target = _blank>21616524</a></td></tr><tr><td><a href = http://www.mirbase.org/cgi-bin/mirna_entry.pl?acc=MI0000433 target = _blank >hsa-let-7g</a></td><td>hsa-let-7g</td><td>3</td><td><a href = http://www.ncbi.nlm.nih.gov/sites/entrez?Db=gene&Cmd=ShowDetailView&TermToSearch=8091&ordinalpos=1&itool=EntrezSystem2.PEntrez.Gene.Gene_ResultsPanel.Gene_RVDocSum target = _blank >HMGA2</a></td><td>8091</td><td><a href = http://www.ncbi.nlm.nih.gov/sites/entrez?db=pubmed&cmd=search&term=18403645 target = _blank>18403645</a></td></tr><tr><td><a href = http://www.mirbase.org/cgi-bin/mirna_entry.pl?acc=MI0000433 target = _blank >hsa-let-7g</a></td><td>hsa-let-7g</td><td>3</td><td><a href = http://www.ncbi.nlm.nih.gov/sites/entrez?Db=gene&Cmd=ShowDetailView&TermToSearch=92&ordinalpos=1&itool=EntrezSystem2.PEntrez.Gene.Gene_ResultsPanel.Gene_RVDocSum target = _blank >ACVR2A</a></td><td>92</td><td><a href = http://www.ncbi.nlm.nih.gov/sites/entrez?db=pubmed&cmd=search&term=19342382 target = _blank>19342382</a></td></tr><tr><td><a href = http://www.mirbase.org/cgi-bin/mirna_entry.pl?acc=MI0000433 target = _blank >hsa-let-7g</a></td><td>hsa-let-7g</td><td>3</td><td><a href = http://www.ncbi.nlm.nih.gov/sites/entrez?Db=gene&Cmd=ShowDetailView&TermToSearch=23405&ordinalpos=1&itool=EntrezSystem2.PEntrez.Gene.Gene_ResultsPanel.Gene_RVDocSum target = _blank >DICER1</a></td><td>23405</td><td><a href = http://www.ncbi.nlm.nih.gov/sites/entrez?db=pubmed&cmd=search&term=19713957 target = _blank>19713957</a></td></tr><tr><td><a href = http://www.mirbase.org/cgi-bin/mirna_entry.pl?acc=MI0000433 target = _blank >hsa-let-7g</a></td><td>hsa-let-7g</td><td>3</td><td><a href = http://www.ncbi.nlm.nih.gov/sites/entrez?Db=gene&Cmd=ShowDetailView&TermToSearch=1786&ordinalpos=1&itool=EntrezSystem2.PEntrez.Gene.Gene_ResultsPanel.Gene_RVDocSum target = _blank >DNMT1</a></td><td>1786</td><td><a href = http://www.ncbi.nlm.nih.gov/sites/entrez?db=pubmed&cmd=search&term=22138088 target = _blank>22138088</a></td></tr><tr><td><a href = http://www.mirbase.org/cgi-bin/mirna_entry.pl?acc=MI0000433 target = _blank >hsa-let-7g</a></td><td>hsa-let-7g</td><td>3</td><td><a href = http://www.ncbi.nlm.nih.gov/sites/entrez?Db=gene&Cmd=ShowDetailView&TermToSearch=389421&ordinalpos=1&itool=EntrezSystem2.PEntrez.Gene.Gene_ResultsPanel.Gene_RVDocSum target = _blank >LIN28B</a></td><td>389421</td><td><a href = http://www.ncbi.nlm.nih.gov/sites/entrez?db=pubmed&cmd=search&term=23138112 target = _blank>23138112</a></td></tr><tr><td><a href = http://www.mirbase.org/cgi-bin/mirna_entry.pl?acc=MI0000433 target = _blank >hsa-let-7g</a></td><td>hsa-let-7g</td><td>3</td><td><a href = http://www.ncbi.nlm.nih.gov/sites/entrez?Db=gene&Cmd=ShowDetailView&TermToSearch=57690&ordinalpos=1&itool=EntrezSystem2.PEntrez.Gene.Gene_ResultsPanel.Gene_RVDocSum target = _blank >TNRC6C</a></td><td>57690</td><td><a href = http://www.ncbi.nlm.nih.gov/sites/entrez?db=pubmed&cmd=search&term=19838187 target = _blank>19838187</a></td></tr><tr><td><a href = http://www.mirbase.org/cgi-bin/mirna_entry.pl?acc=MI0000433 target = _blank >hsa-let-7g</a></td><td>hsa-let-7g</td><td>3</td><td><a href = http://www.ncbi.nlm.nih.gov/sites/entrez?Db=gene&Cmd=ShowDetailView&TermToSearch=23405&ordinalpos=1&itool=EntrezSystem2.PEntrez.Gene.Gene_ResultsPanel.Gene_RVDocSum target = _blank >DICER1</a></td><td>23405</td><td><a href = http://www.ncbi.nlm.nih.gov/sites/entrez?db=pubmed&cmd=search&term=20232482 target = _blank>20232482</a></td></tr><tr><td><a href = http://www.mirbase.org/cgi-bin/mirna_entry.pl?acc=MI0000433 target = _blank >hsa-let-7g</a></td><td>hsa-let-7g</td><td>3</td><td><a href = http://www.ncbi.nlm.nih.gov/sites/entrez?Db=gene&Cmd=ShowDetailView&TermToSearch=675&ordinalpos=1&itool=EntrezSystem2.PEntrez.Gene.Gene_ResultsPanel.Gene_RVDocSum target = _blank >BRCA2</a></td><td>675</td><td><a href = http://www.ncbi.nlm.nih.gov/sites/entrez?db=pubmed&cmd=search&term=20676756 target = _blank>20676756</a></td></tr><tr><td><a href = http://www.mirbase.org/cgi-bin/mirna_entry.pl?acc=MI0000433 target = _blank >hsa-let-7g</a></td><td>hsa-let-7g</td><td>3</td><td><a href = http://www.ncbi.nlm.nih.gov/sites/entrez?Db=gene&Cmd=ShowDetailView&TermToSearch=79727&ordinalpos=1&itool=EntrezSystem2.PEntrez.Gene.Gene_ResultsPanel.Gene_RVDocSum target = _blank >LIN28</a></td><td>79727</td><td><a href = http://www.ncbi.nlm.nih.gov/sites/entrez?db=pubmed&cmd=search&term=22467269 target = _blank>22467269</a></td></tr><tr><td><a href = http://www.mirbase.org/cgi-bin/mirna_entry.pl?acc=MI0000433 target = _blank >hsa-let-7g</a></td><td>hsa-let-7g</td><td>3</td><td><a href = http://www.ncbi.nlm.nih.gov/sites/entrez?Db=gene&Cmd=ShowDetailView&TermToSearch=79727&ordinalpos=1&itool=EntrezSystem2.PEntrez.Gene.Gene_ResultsPanel.Gene_RVDocSum target = _blank >LIN28</a></td><td>79727</td><td><a href = http://www.ncbi.nlm.nih.gov/sites/entrez?db=pubmed&cmd=search&term=23337528 target = _blank>23337528</a></td></tr><tr><td><a href = http://www.mirbase.org/cgi-bin/mirna_entry.pl?acc=MI0000433 target = _blank >hsa-let-7g</a></td><td>hsa-let-7g</td><td>3</td><td><a href = http://www.ncbi.nlm.nih.gov/sites/entrez?Db=gene&Cmd=ShowDetailView&TermToSearch=192670&ordinalpos=1&itool=EntrezSystem2.PEntrez.Gene.Gene_ResultsPanel.Gene_RVDocSum target = _blank >EIF2C4</a></td><td>192670</td><td><a href = http://www.ncbi.nlm.nih.gov/sites/entrez?db=pubmed&cmd=search&term=19898466 target = _blank>19898466</a></td></tr><tr><td><a href = http://www.mirbase.org/cgi-bin/mirna_entry.pl?acc=MI0000433 target = _blank >hsa-let-7g</a></td><td>hsa-let-7g</td><td>3</td><td><a href = http://www.ncbi.nlm.nih.gov/sites/entrez?Db=gene&Cmd=ShowDetailView&TermToSearch=894&ordinalpos=1&itool=EntrezSystem2.PEntrez.Gene.Gene_ResultsPanel.Gene_RVDocSum target = _blank >CCND2</a></td><td>894</td><td><a href = http://www.ncbi.nlm.nih.gov/sites/entrez?db=pubmed&cmd=search&term=20418948 target = _blank>20418948</a></td></tr><tr><td><a href = http://www.mirbase.org/cgi-bin/mirna_entry.pl?acc=MI0000433 target = _blank >hsa-let-7g</a></td><td>hsa-let-7g</td><td>3</td><td><a href = http://www.ncbi.nlm.nih.gov/sites/entrez?Db=gene&Cmd=ShowDetailView&TermToSearch=993&ordinalpos=1&itool=EntrezSystem2.PEntrez.Gene.Gene_ResultsPanel.Gene_RVDocSum target = _blank >CDC25A</a></td><td>993</td><td><a href = http://www.ncbi.nlm.nih.gov/sites/entrez?db=pubmed&cmd=search&term=20876843 target = _blank>20876843</a></td></tr><tr><td><a href = http://www.mirbase.org/cgi-bin/mirna_entry.pl?acc=MI0000433 target = _blank >hsa-let-7g</a></td><td>hsa-let-7g</td><td>3</td><td><a href = http://www.ncbi.nlm.nih.gov/sites/entrez?Db=gene&Cmd=ShowDetailView&TermToSearch=26523&ordinalpos=1&itool=EntrezSystem2.PEntrez.Gene.Gene_ResultsPanel.Gene_RVDocSum target = _blank >EIF2C1</a></td><td>26523</td><td><a href = http://www.ncbi.nlm.nih.gov/sites/entrez?db=pubmed&cmd=search&term=16756390 target = _blank>16756390</a></td></tr><tr><td><a href = http://www.mirbase.org/cgi-bin/mirna_entry.pl?acc=MI0000433 target = _blank >hsa-let-7g</a></td><td>hsa-let-7g</td><td>3</td><td><a href = http://www.ncbi.nlm.nih.gov/sites/entrez?Db=gene&Cmd=ShowDetailView&TermToSearch=23318&ordinalpos=1&itool=EntrezSystem2.PEntrez.Gene.Gene_ResultsPanel.Gene_RVDocSum target = _blank >ZCCHC11</a></td><td>23318</td><td><a href = http://www.ncbi.nlm.nih.gov/sites/entrez?db=pubmed&cmd=search&term=21378162 target = _blank>21378162</a></td></tr><tr><td><a href = http://www.mirbase.org/cgi-bin/mirna_entry.pl?acc=MI0000433 target = _blank >hsa-let-7g</a></td><td>hsa-let-7g</td><td>3</td><td><a href = http://www.ncbi.nlm.nih.gov/sites/entrez?Db=gene&Cmd=ShowDetailView&TermToSearch=51127&ordinalpos=1&itool=EntrezSystem2.PEntrez.Gene.Gene_ResultsPanel.Gene_RVDocSum target = _blank >TRIM17</a></td><td>51127</td><td><a href = http://www.ncbi.nlm.nih.gov/sites/entrez?db=pubmed&cmd=search&term=18069688 target = _blank>18069688</a></td></tr><tr><td><a href = http://www.mirbase.org/cgi-bin/mirna_entry.pl?acc=MI0000433 target = _blank >hsa-let-7g</a></td><td>hsa-let-7g</td><td>3</td><td><a href = http://www.ncbi.nlm.nih.gov/sites/entrez?Db=gene&Cmd=ShowDetailView&TermToSearch=3159&ordinalpos=1&itool=EntrezSystem2.PEntrez.Gene.Gene_ResultsPanel.Gene_RVDocSum target = _blank >HMGA1</a></td><td>3159</td><td><a href = http://www.ncbi.nlm.nih.gov/sites/entrez?db=pubmed&cmd=search&term=19179606 target = _blank>19179606</a></td></tr><tr><td><a href = http://www.mirbase.org/cgi-bin/mirna_entry.pl?acc=MI0000433 target = _blank >hsa-let-7g</a></td><td>hsa-let-7g</td><td>3</td><td><a href = http://www.ncbi.nlm.nih.gov/sites/entrez?Db=gene&Cmd=ShowDetailView&TermToSearch=59342&ordinalpos=1&itool=EntrezSystem2.PEntrez.Gene.Gene_ResultsPanel.Gene_RVDocSum target = _blank >SCPEP1</a></td><td>59342</td><td><a href = http://www.ncbi.nlm.nih.gov/sites/entrez?db=pubmed&cmd=search&term=19574298 target = _blank>19574298</a></td></tr><tr><td><a href = http://www.mirbase.org/cgi-bin/mirna_entry.pl?acc=MI0000433 target = _blank >hsa-let-7g</a></td><td>hsa-let-7g</td><td>3</td><td><a href = http://www.ncbi.nlm.nih.gov/sites/entrez?Db=gene&Cmd=ShowDetailView&TermToSearch=6899&ordinalpos=1&itool=EntrezSystem2.PEntrez.Gene.Gene_ResultsPanel.Gene_RVDocSum target = _blank >TBX1</a></td><td>6899</td><td><a href = http://www.ncbi.nlm.nih.gov/sites/entrez?db=pubmed&cmd=search&term=22964023 target = _blank>22964023</a></td></tr><tr><td><a href = http://www.mirbase.org/cgi-bin/mirna_entry.pl?acc=MI0000433 target = _blank >hsa-let-7g</a></td><td>hsa-let-7g</td><td>3</td><td><a href = http://www.ncbi.nlm.nih.gov/sites/entrez?Db=gene&Cmd=ShowDetailView&TermToSearch=192670&ordinalpos=1&itool=EntrezSystem2.PEntrez.Gene.Gene_ResultsPanel.Gene_RVDocSum target = _blank >EIF2C4</a></td><td>192670</td><td><a href = http://www.ncbi.nlm.nih.gov/sites/entrez?db=pubmed&cmd=search&term=20144220 target = _blank>20144220</a></td></tr><tr><td><a href = http://www.mirbase.org/cgi-bin/mirna_entry.pl?acc=MI0000433 target = _blank >hsa-let-7g</a></td><td>hsa-let-7g</td><td>3</td><td><a href = http://www.ncbi.nlm.nih.gov/sites/entrez?Db=gene&Cmd=ShowDetailView&TermToSearch=1869&ordinalpos=1&itool=EntrezSystem2.PEntrez.Gene.Gene_ResultsPanel.Gene_RVDocSum target = _blank >E2F1</a></td><td>1869</td><td><a href = http://www.ncbi.nlm.nih.gov/sites/entrez?db=pubmed&cmd=search&term=20639536 target = _blank>20639536</a></td></tr><tr><td><a href = http://www.mirbase.org/cgi-bin/mirna_entry.pl?acc=MI0000433 target = _blank >hsa-let-7g</a></td><td>hsa-let-7g</td><td>3</td><td><a href = http://www.ncbi.nlm.nih.gov/sites/entrez?Db=gene&Cmd=ShowDetailView&TermToSearch=26999&ordinalpos=1&itool=EntrezSystem2.PEntrez.Gene.Gene_ResultsPanel.Gene_RVDocSum target = _blank >CYFIP2</a></td><td>26999</td><td><a href = http://www.ncbi.nlm.nih.gov/sites/entrez?db=pubmed&cmd=search&term=21252116 target = _blank>21252116</a></td></tr><tr><td><a href = http://www.mirbase.org/cgi-bin/mirna_entry.pl?acc=MI0000433 target = _blank >hsa-let-7g</a></td><td>hsa-let-7g</td><td>3</td><td><a href = http://www.ncbi.nlm.nih.gov/sites/entrez?Db=gene&Cmd=ShowDetailView&TermToSearch=6941&ordinalpos=1&itool=EntrezSystem2.PEntrez.Gene.Gene_ResultsPanel.Gene_RVDocSum target = _blank >TCF19</a></td><td>6941</td><td><a href = http://www.ncbi.nlm.nih.gov/sites/entrez?db=pubmed&cmd=search&term=17600087 target = _blank>17600087</a></td></tr><tr><td><a href = http://www.mirbase.org/cgi-bin/mirna_entry.pl?acc=MI0000433 target = _blank >hsa-let-7g</a></td><td>hsa-let-7g</td><td>3</td><td><a href = http://www.ncbi.nlm.nih.gov/sites/entrez?Db=gene&Cmd=ShowDetailView&TermToSearch=79727&ordinalpos=1&itool=EntrezSystem2.PEntrez.Gene.Gene_ResultsPanel.Gene_RVDocSum target = _blank >LIN28</a></td><td>79727</td><td><a href = http://www.ncbi.nlm.nih.gov/sites/entrez?db=pubmed&cmd=search&term=18674967 target = _blank>18674967</a></td></tr><tr><td><a href = http://www.mirbase.org/cgi-bin/mirna_entry.pl?acc=MI0000433 target = _blank >hsa-let-7g</a></td><td>hsa-let-7g</td><td>3</td><td><a href = http://www.ncbi.nlm.nih.gov/sites/entrez?Db=gene&Cmd=ShowDetailView&TermToSearch=3845&ordinalpos=1&itool=EntrezSystem2.PEntrez.Gene.Gene_ResultsPanel.Gene_RVDocSum target = _blank >KRAS</a></td><td>3845</td><td><a href = http://www.ncbi.nlm.nih.gov/sites/entrez?db=pubmed&cmd=search&term=19380522 target = _blank>19380522</a></td></tr><tr><td><a href = http://www.mirbase.org/cgi-bin/mirna_entry.pl?acc=MI0000433 target = _blank >hsa-let-7g</a></td><td>hsa-let-7g</td><td>3</td><td><a href = http://www.ncbi.nlm.nih.gov/sites/entrez?Db=gene&Cmd=ShowDetailView&TermToSearch=3586&ordinalpos=1&itool=EntrezSystem2.PEntrez.Gene.Gene_ResultsPanel.Gene_RVDocSum target = _blank >IL10</a></td><td>3586</td><td><a href = http://www.ncbi.nlm.nih.gov/sites/entrez?db=pubmed&cmd=search&term=22835429 target = _blank>22835429</a></td></tr><tr><td><a href = http://www.mirbase.org/cgi-bin/mirna_entry.pl?acc=MI0000433 target = _blank >hsa-let-7g</a></td><td>hsa-let-7g</td><td>3</td><td><a href = http://www.ncbi.nlm.nih.gov/sites/entrez?Db=gene&Cmd=ShowDetailView&TermToSearch=5979&ordinalpos=1&itool=EntrezSystem2.PEntrez.Gene.Gene_ResultsPanel.Gene_RVDocSum target = _blank >RET</a></td><td>5979</td><td><a href = http://www.ncbi.nlm.nih.gov/sites/entrez?db=pubmed&cmd=search&term=19956384 target = _blank>19956384</a></td></tr><tr><td><a href = http://www.mirbase.org/cgi-bin/mirna_entry.pl?acc=MI0000433 target = _blank >hsa-let-7g</a></td><td>hsa-let-7g</td><td>3</td><td><a href = http://www.ncbi.nlm.nih.gov/sites/entrez?Db=gene&Cmd=ShowDetailView&TermToSearch=6714&ordinalpos=1&itool=EntrezSystem2.PEntrez.Gene.Gene_ResultsPanel.Gene_RVDocSum target = _blank >SRC</a></td><td>6714</td><td><a href = http://www.ncbi.nlm.nih.gov/sites/entrez?db=pubmed&cmd=search&term=20459595 target = _blank>20459595</a></td></tr><tr><td><a href = http://www.mirbase.org/cgi-bin/mirna_entry.pl?acc=MI0000433 target = _blank >hsa-let-7g</a></td><td>hsa-let-7g</td><td>3</td><td><a href = http://www.ncbi.nlm.nih.gov/sites/entrez?Db=gene&Cmd=ShowDetailView&TermToSearch=84981&ordinalpos=1&itool=EntrezSystem2.PEntrez.Gene.Gene_ResultsPanel.Gene_RVDocSum target = _blank >C17orf91</a></td><td>84981</td><td><a href = http://www.ncbi.nlm.nih.gov/sites/entrez?db=pubmed&cmd=search&term=21057539 target = _blank>21057539</a></td></tr><tr><td><a href = http://www.mirbase.org/cgi-bin/mirna_entry.pl?acc=MI0000433 target = _blank >hsa-let-7g</a></td><td>hsa-let-7g</td><td>3</td><td><a href = http://www.ncbi.nlm.nih.gov/sites/entrez?Db=gene&Cmd=ShowDetailView&TermToSearch=23405&ordinalpos=1&itool=EntrezSystem2.PEntrez.Gene.Gene_ResultsPanel.Gene_RVDocSum target = _blank >DICER1</a></td><td>23405</td><td><a href = http://www.ncbi.nlm.nih.gov/sites/entrez?db=pubmed&cmd=search&term=16971455 target = _blank>16971455</a></td></tr><tr><td><a href = http://www.mirbase.org/cgi-bin/mirna_entry.pl?acc=MI0000433 target = _blank >hsa-let-7g</a></td><td>hsa-let-7g</td><td>3</td><td><a href = http://www.ncbi.nlm.nih.gov/sites/entrez?Db=gene&Cmd=ShowDetailView&TermToSearch=10920&ordinalpos=1&itool=EntrezSystem2.PEntrez.Gene.Gene_ResultsPanel.Gene_RVDocSum target = _blank >COPS8</a></td><td>10920</td><td><a href = http://www.ncbi.nlm.nih.gov/sites/entrez?db=pubmed&cmd=search&term=21530537 target = _blank>21530537</a></td></tr><tr><td><a href = http://www.mirbase.org/cgi-bin/mirna_entry.pl?acc=MI0000433 target = _blank >hsa-let-7g</a></td><td>hsa-let-7g</td><td>3</td><td><a href = http://www.ncbi.nlm.nih.gov/sites/entrez?Db=gene&Cmd=ShowDetailView&TermToSearch=4869&ordinalpos=1&itool=EntrezSystem2.PEntrez.Gene.Gene_ResultsPanel.Gene_RVDocSum target = _blank >NPM1</a></td><td>4869</td><td><a href = http://www.ncbi.nlm.nih.gov/sites/entrez?db=pubmed&cmd=search&term=18308931 target = _blank>18308931</a></td></tr><tr><td><a href = http://www.mirbase.org/cgi-bin/mirna_entry.pl?acc=MI0000433 target = _blank >hsa-let-7g</a></td><td>hsa-let-7g</td><td>3</td><td><a href = http://www.ncbi.nlm.nih.gov/sites/entrez?Db=gene&Cmd=ShowDetailView&TermToSearch=3656&ordinalpos=1&itool=EntrezSystem2.PEntrez.Gene.Gene_ResultsPanel.Gene_RVDocSum target = _blank >IRAK2</a></td><td>3656</td><td><a href = http://www.ncbi.nlm.nih.gov/sites/entrez?db=pubmed&cmd=search&term=19284987 target = _blank>19284987</a></td></tr><tr><td><a href = http://www.mirbase.org/cgi-bin/mirna_entry.pl?acc=MI0000433 target = _blank >hsa-let-7g</a></td><td>hsa-let-7g</td><td>3</td><td><a href = http://www.ncbi.nlm.nih.gov/sites/entrez?Db=gene&Cmd=ShowDetailView&TermToSearch=6935&ordinalpos=1&itool=EntrezSystem2.PEntrez.Gene.Gene_ResultsPanel.Gene_RVDocSum target = _blank >ZEB1</a></td><td>6935</td><td><a href = http://www.ncbi.nlm.nih.gov/sites/entrez?db=pubmed&cmd=search&term=19654291 target = _blank>19654291</a></td></tr><tr><td><a href = http://www.mirbase.org/cgi-bin/mirna_entry.pl?acc=MI0000433 target = _blank >hsa-let-7g</a></td><td>hsa-let-7g</td><td>3</td><td><a href = http://www.ncbi.nlm.nih.gov/sites/entrez?Db=gene&Cmd=ShowDetailView&TermToSearch=1969&ordinalpos=1&itool=EntrezSystem2.PEntrez.Gene.Gene_ResultsPanel.Gene_RVDocSum target = _blank >EPHA2</a></td><td>1969</td><td><a href = http://www.ncbi.nlm.nih.gov/sites/entrez?db=pubmed&cmd=search&term=21869823 target = _blank>21869823</a></td></tr><tr><td><a href = http://www.mirbase.org/cgi-bin/mirna_entry.pl?acc=MI0000433 target = _blank >hsa-let-7g</a></td><td>hsa-let-7g</td><td>3</td><td><a href = http://www.ncbi.nlm.nih.gov/sites/entrez?Db=gene&Cmd=ShowDetailView&TermToSearch=3480&ordinalpos=1&itool=EntrezSystem2.PEntrez.Gene.Gene_ResultsPanel.Gene_RVDocSum target = _blank >IGF1R</a></td><td>3480</td><td><a href = http://www.ncbi.nlm.nih.gov/sites/entrez?db=pubmed&cmd=search&term=23097274 target = _blank>23097274</a></td></tr><tr><td><a href = http://www.mirbase.org/cgi-bin/mirna_entry.pl?acc=MI0000433 target = _blank >hsa-let-7g</a></td><td>hsa-let-7g</td><td>3</td><td><a href = http://www.ncbi.nlm.nih.gov/sites/entrez?Db=gene&Cmd=ShowDetailView&TermToSearch=389421&ordinalpos=1&itool=EntrezSystem2.PEntrez.Gene.Gene_ResultsPanel.Gene_RVDocSum target = _blank >LIN28B</a></td><td>389421</td><td><a href = http://www.ncbi.nlm.nih.gov/sites/entrez?db=pubmed&cmd=search&term=19745602 target = _blank>19745602</a></td></tr><tr><td><a href = http://www.mirbase.org/cgi-bin/mirna_entry.pl?acc=MI0000433 target = _blank >hsa-let-7g</a></td><td>hsa-let-7g</td><td>3</td><td><a href = http://www.ncbi.nlm.nih.gov/sites/entrez?Db=gene&Cmd=ShowDetailView&TermToSearch=4153&ordinalpos=1&itool=EntrezSystem2.PEntrez.Gene.Gene_ResultsPanel.Gene_RVDocSum target = _blank >MBL2</a></td><td>4153</td><td><a href = http://www.ncbi.nlm.nih.gov/sites/entrez?db=pubmed&cmd=search&term=20215419 target = _blank>20215419</a></td></tr><tr><td><a href = http://www.mirbase.org/cgi-bin/mirna_entry.pl?acc=MI0000433 target = _blank >hsa-let-7g</a></td><td>hsa-let-7g</td><td>3</td><td><a href = http://www.ncbi.nlm.nih.gov/sites/entrez?Db=gene&Cmd=ShowDetailView&TermToSearch=3845&ordinalpos=1&itool=EntrezSystem2.PEntrez.Gene.Gene_ResultsPanel.Gene_RVDocSum target = _blank >KRAS</a></td><td>3845</td><td><a href = http://www.ncbi.nlm.nih.gov/sites/entrez?db=pubmed&cmd=search&term=20647319 target = _blank>20647319</a></td></tr><tr><td><a href = http://www.mirbase.org/cgi-bin/mirna_entry.pl?acc=MI0000433 target = _blank >hsa-let-7g</a></td><td>hsa-let-7g</td><td>3</td><td><a href = http://www.ncbi.nlm.nih.gov/sites/entrez?Db=gene&Cmd=ShowDetailView&TermToSearch=23405&ordinalpos=1&itool=EntrezSystem2.PEntrez.Gene.Gene_ResultsPanel.Gene_RVDocSum target = _blank >DICER1</a></td><td>23405</td><td><a href = http://www.ncbi.nlm.nih.gov/sites/entrez?db=pubmed&cmd=search&term=14602919 target = _blank>14602919</a></td></tr><tr><td><a href = http://www.mirbase.org/cgi-bin/mirna_entry.pl?acc=MI0000433 target = _blank >hsa-let-7g</a></td><td>hsa-let-7g</td><td>3</td><td><a href = http://www.ncbi.nlm.nih.gov/sites/entrez?Db=gene&Cmd=ShowDetailView&TermToSearch=4171&ordinalpos=1&itool=EntrezSystem2.PEntrez.Gene.Gene_ResultsPanel.Gene_RVDocSum target = _blank >MCM2</a></td><td>4171</td><td><a href = http://www.ncbi.nlm.nih.gov/sites/entrez?db=pubmed&cmd=search&term=21293479 target = _blank>21293479</a></td></tr><tr><td><a href = http://www.mirbase.org/cgi-bin/mirna_entry.pl?acc=MI0000433 target = _blank >hsa-let-7g</a></td><td>hsa-let-7g</td><td>3</td><td><a href = http://www.ncbi.nlm.nih.gov/sites/entrez?Db=gene&Cmd=ShowDetailView&TermToSearch=1956&ordinalpos=1&itool=EntrezSystem2.PEntrez.Gene.Gene_ResultsPanel.Gene_RVDocSum target = _blank >EGFR</a></td><td>1956</td><td><a href = http://www.ncbi.nlm.nih.gov/sites/entrez?db=pubmed&cmd=search&term=17728006 target = _blank>17728006</a></td></tr><tr><td><a href = http://www.mirbase.org/cgi-bin/mirna_entry.pl?acc=MI0000433 target = _blank >hsa-let-7g</a></td><td>hsa-let-7g</td><td>3</td><td><a href = http://www.ncbi.nlm.nih.gov/sites/entrez?Db=gene&Cmd=ShowDetailView&TermToSearch=54205&ordinalpos=1&itool=EntrezSystem2.PEntrez.Gene.Gene_ResultsPanel.Gene_RVDocSum target = _blank >CYCS</a></td><td>54205</td><td><a href = http://www.ncbi.nlm.nih.gov/sites/entrez?db=pubmed&cmd=search&term=18798260 target = _blank>18798260</a></td></tr><tr><td><a href = http://www.mirbase.org/cgi-bin/mirna_entry.pl?acc=MI0000433 target = _blank >hsa-let-7g</a></td><td>hsa-let-7g</td><td>3</td><td><a href = http://www.ncbi.nlm.nih.gov/sites/entrez?Db=gene&Cmd=ShowDetailView&TermToSearch=875&ordinalpos=1&itool=EntrezSystem2.PEntrez.Gene.Gene_ResultsPanel.Gene_RVDocSum target = _blank >CBS</a></td><td>875</td><td><a href = http://www.ncbi.nlm.nih.gov/sites/entrez?db=pubmed&cmd=search&term=19431195 target = _blank>19431195</a></td></tr><tr><td><a href = http://www.mirbase.org/cgi-bin/mirna_entry.pl?acc=MI0000433 target = _blank >hsa-let-7g</a></td><td>hsa-let-7g</td><td>3</td><td><a href = http://www.ncbi.nlm.nih.gov/sites/entrez?Db=gene&Cmd=ShowDetailView&TermToSearch=1540&ordinalpos=1&itool=EntrezSystem2.PEntrez.Gene.Gene_ResultsPanel.Gene_RVDocSum target = _blank >CYLD</a></td><td>1540</td><td><a href = http://www.ncbi.nlm.nih.gov/sites/entrez?db=pubmed&cmd=search&term=20797623 target = _blank>20797623</a></td></tr><tr><td><a href = http://www.mirbase.org/cgi-bin/mirna_entry.pl?acc=MI0000433 target = _blank >hsa-let-7g</a></td><td>hsa-let-7g</td><td>3</td><td><a href = http://www.ncbi.nlm.nih.gov/sites/entrez?Db=gene&Cmd=ShowDetailView&TermToSearch=3845&ordinalpos=1&itool=EntrezSystem2.PEntrez.Gene.Gene_ResultsPanel.Gene_RVDocSum target = _blank >KRAS</a></td><td>3845</td><td><a href = http://www.ncbi.nlm.nih.gov/sites/entrez?db=pubmed&cmd=search&term=15766527 target = _blank>15766527</a></td></tr><tr><td><a href = http://www.mirbase.org/cgi-bin/mirna_entry.pl?acc=MI0000433 target = _blank >hsa-let-7g</a></td><td>hsa-let-7g</td><td>3</td><td><a href = http://www.ncbi.nlm.nih.gov/sites/entrez?Db=gene&Cmd=ShowDetailView&TermToSearch=7291&ordinalpos=1&itool=EntrezSystem2.PEntrez.Gene.Gene_ResultsPanel.Gene_RVDocSum target = _blank >TWIST1</a></td><td>7291</td><td><a href = http://www.ncbi.nlm.nih.gov/sites/entrez?db=pubmed&cmd=search&term=21352471 target = _blank>21352471</a></td></tr><tr><td><a href = http://www.mirbase.org/cgi-bin/mirna_entry.pl?acc=MI0000433 target = _blank >hsa-let-7g</a></td><td>hsa-let-7g</td><td>3</td><td><a href = http://www.ncbi.nlm.nih.gov/sites/entrez?Db=gene&Cmd=ShowDetailView&TermToSearch=4609&ordinalpos=1&itool=EntrezSystem2.PEntrez.Gene.Gene_ResultsPanel.Gene_RVDocSum target = _blank >MYC</a></td><td>4609</td><td><a href = http://www.ncbi.nlm.nih.gov/sites/entrez?db=pubmed&cmd=search&term=17942906 target = _blank>17942906</a></td></tr><tr><td><a href = http://www.mirbase.org/cgi-bin/mirna_entry.pl?acc=MI0000433 target = _blank >hsa-let-7g</a></td><td>hsa-let-7g</td><td>3</td><td><a href = http://www.ncbi.nlm.nih.gov/sites/entrez?Db=gene&Cmd=ShowDetailView&TermToSearch=79727&ordinalpos=1&itool=EntrezSystem2.PEntrez.Gene.Gene_ResultsPanel.Gene_RVDocSum target = _blank >LIN28</a></td><td>79727</td><td><a href = http://www.ncbi.nlm.nih.gov/sites/entrez?db=pubmed&cmd=search&term=19110755 target = _blank>19110755</a></td></tr><tr><td><a href = http://www.mirbase.org/cgi-bin/mirna_entry.pl?acc=MI0000433 target = _blank >hsa-let-7g</a></td><td>hsa-let-7g</td><td>3</td><td><a href = http://www.ncbi.nlm.nih.gov/sites/entrez?Db=gene&Cmd=ShowDetailView&TermToSearch=207&ordinalpos=1&itool=EntrezSystem2.PEntrez.Gene.Gene_ResultsPanel.Gene_RVDocSum target = _blank >AKT1</a></td><td>207</td><td><a href = http://www.ncbi.nlm.nih.gov/sites/entrez?db=pubmed&cmd=search&term=19528081 target = _blank>19528081</a></td></tr><tr><td><a href = http://www.mirbase.org/cgi-bin/mirna_entry.pl?acc=MI0000433 target = _blank >hsa-let-7g</a></td><td>hsa-let-7g</td><td>3</td><td><a href = http://www.ncbi.nlm.nih.gov/sites/entrez?Db=gene&Cmd=ShowDetailView&TermToSearch=4863&ordinalpos=1&itool=EntrezSystem2.PEntrez.Gene.Gene_ResultsPanel.Gene_RVDocSum target = _blank >NPAT</a></td><td>4863</td><td><a href = http://www.ncbi.nlm.nih.gov/sites/entrez?db=pubmed&cmd=search&term=22895573 target = _blank>22895573</a></td></tr><tr><td><a href = http://www.mirbase.org/cgi-bin/mirna_entry.pl?acc=MI0000433 target = _blank >hsa-let-7g</a></td><td>hsa-let-7g</td><td>3</td><td><a href = http://www.ncbi.nlm.nih.gov/sites/entrez?Db=gene&Cmd=ShowDetailView&TermToSearch=1351&ordinalpos=1&itool=EntrezSystem2.PEntrez.Gene.Gene_ResultsPanel.Gene_RVDocSum target = _blank >COX8A</a></td><td>1351</td><td><a href = http://www.ncbi.nlm.nih.gov/sites/entrez?db=pubmed&cmd=search&term=20068076 target = _blank>20068076</a></td></tr><tr><td><a href = http://www.mirbase.org/cgi-bin/mirna_entry.pl?acc=MI0000433 target = _blank >hsa-let-7g</a></td><td>hsa-let-7g</td><td>3</td><td><a href = http://www.ncbi.nlm.nih.gov/sites/entrez?Db=gene&Cmd=ShowDetailView&TermToSearch=3690&ordinalpos=1&itool=EntrezSystem2.PEntrez.Gene.Gene_ResultsPanel.Gene_RVDocSum target = _blank >ITGB3</a></td><td>3690</td><td><a href = http://www.ncbi.nlm.nih.gov/sites/entrez?db=pubmed&cmd=search&term=20498642 target = _blank>20498642</a></td></tr><tr><td><a href = http://www.mirbase.org/cgi-bin/mirna_entry.pl?acc=MI0000433 target = _blank >hsa-let-7g</a></td><td>hsa-let-7g</td><td>3</td><td><a href = http://www.ncbi.nlm.nih.gov/sites/entrez?Db=gene&Cmd=ShowDetailView&TermToSearch=23405&ordinalpos=1&itool=EntrezSystem2.PEntrez.Gene.Gene_ResultsPanel.Gene_RVDocSum target = _blank >DICER1</a></td><td>23405</td><td><a href = http://www.ncbi.nlm.nih.gov/sites/entrez?db=pubmed&cmd=search&term=21102586 target = _blank>21102586</a></td></tr><tr><td><a href = http://www.mirbase.org/cgi-bin/mirna_entry.pl?acc=MI0000433 target = _blank >hsa-let-7g</a></td><td>hsa-let-7g</td><td>3</td><td><a href = http://www.ncbi.nlm.nih.gov/sites/entrez?Db=gene&Cmd=ShowDetailView&TermToSearch=8091&ordinalpos=1&itool=EntrezSystem2.PEntrez.Gene.Gene_ResultsPanel.Gene_RVDocSum target = _blank >HMGA2</a></td><td>8091</td><td><a href = http://www.ncbi.nlm.nih.gov/sites/entrez?db=pubmed&cmd=search&term=17322030 target = _blank>17322030</a></td></tr><tr><td><a href = http://www.mirbase.org/cgi-bin/mirna_entry.pl?acc=MI0000433 target = _blank >hsa-let-7g</a></td><td>hsa-let-7g</td><td>3</td><td><a href = http://www.ncbi.nlm.nih.gov/sites/entrez?Db=gene&Cmd=ShowDetailView&TermToSearch=23405&ordinalpos=1&itool=EntrezSystem2.PEntrez.Gene.Gene_ResultsPanel.Gene_RVDocSum target = _blank >DICER1</a></td><td>23405</td><td><a href = http://www.ncbi.nlm.nih.gov/sites/entrez?db=pubmed&cmd=search&term=21815640 target = _blank>21815640</a></td></tr><tr><td><a href = http://www.mirbase.org/cgi-bin/mirna_entry.pl?acc=MI0000433 target = _blank >hsa-let-7g</a></td><td>hsa-let-7g</td><td>3</td><td><a href = http://www.ncbi.nlm.nih.gov/sites/entrez?Db=gene&Cmd=ShowDetailView&TermToSearch=10642&ordinalpos=1&itool=EntrezSystem2.PEntrez.Gene.Gene_ResultsPanel.Gene_RVDocSum target = _blank >IGF2BP1</a></td><td>10642</td><td><a href = http://www.ncbi.nlm.nih.gov/sites/entrez?db=pubmed&cmd=search&term=18413726 target = _blank>18413726</a></td></tr><tr><td><a href = http://www.mirbase.org/cgi-bin/mirna_entry.pl?acc=MI0000433 target = _blank >hsa-let-7g</a></td><td>hsa-let-7g</td><td>3</td><td><a href = http://www.ncbi.nlm.nih.gov/sites/entrez?Db=gene&Cmd=ShowDetailView&TermToSearch=9759&ordinalpos=1&itool=EntrezSystem2.PEntrez.Gene.Gene_ResultsPanel.Gene_RVDocSum target = _blank >HDAC4</a></td><td>9759</td><td><a href = http://www.ncbi.nlm.nih.gov/sites/entrez?db=pubmed&cmd=search&term=19342382 target = _blank>19342382</a></td></tr><tr><td><a href = http://www.mirbase.org/cgi-bin/mirna_entry.pl?acc=MI0000433 target = _blank >hsa-let-7g</a></td><td>hsa-let-7g</td><td>3</td><td><a href = http://www.ncbi.nlm.nih.gov/sites/entrez?Db=gene&Cmd=ShowDetailView&TermToSearch=79727&ordinalpos=1&itool=EntrezSystem2.PEntrez.Gene.Gene_ResultsPanel.Gene_RVDocSum target = _blank >LIN28</a></td><td>79727</td><td><a href = http://www.ncbi.nlm.nih.gov/sites/entrez?db=pubmed&cmd=search&term=19713957 target = _blank>19713957</a></td></tr><tr><td><a href = http://www.mirbase.org/cgi-bin/mirna_entry.pl?acc=MI0000433 target = _blank >hsa-let-7g</a></td><td>hsa-let-7g</td><td>3</td><td><a href = http://www.ncbi.nlm.nih.gov/sites/entrez?Db=gene&Cmd=ShowDetailView&TermToSearch=3845&ordinalpos=1&itool=EntrezSystem2.PEntrez.Gene.Gene_ResultsPanel.Gene_RVDocSum target = _blank >KRAS</a></td><td>3845</td><td><a href = http://www.ncbi.nlm.nih.gov/sites/entrez?db=pubmed&cmd=search&term=22189714 target = _blank>22189714</a></td></tr><tr><td><a href = http://www.mirbase.org/cgi-bin/mirna_entry.pl?acc=MI0000433 target = _blank >hsa-let-7g</a></td><td>hsa-let-7g</td><td>3</td><td><a href = http://www.ncbi.nlm.nih.gov/sites/entrez?Db=gene&Cmd=ShowDetailView&TermToSearch=79727&ordinalpos=1&itool=EntrezSystem2.PEntrez.Gene.Gene_ResultsPanel.Gene_RVDocSum target = _blank >LIN28</a></td><td>79727</td><td><a href = http://www.ncbi.nlm.nih.gov/sites/entrez?db=pubmed&cmd=search&term=23138112 target = _blank>23138112</a></td></tr><tr><td><a href = http://www.mirbase.org/cgi-bin/mirna_entry.pl?acc=MI0000433 target = _blank >hsa-let-7g</a></td><td>hsa-let-7g</td><td>3</td><td><a href = http://www.ncbi.nlm.nih.gov/sites/entrez?Db=gene&Cmd=ShowDetailView&TermToSearch=7046&ordinalpos=1&itool=EntrezSystem2.PEntrez.Gene.Gene_ResultsPanel.Gene_RVDocSum target = _blank >TGFBR1</a></td><td>7046</td><td><a href = http://www.ncbi.nlm.nih.gov/sites/entrez?db=pubmed&cmd=search&term=19841744 target = _blank>19841744</a></td></tr><tr><td><a href = http://www.mirbase.org/cgi-bin/mirna_entry.pl?acc=MI0000433 target = _blank >hsa-let-7g</a></td><td>hsa-let-7g</td><td>3</td><td><a href = http://www.ncbi.nlm.nih.gov/sites/entrez?Db=gene&Cmd=ShowDetailView&TermToSearch=4233&ordinalpos=1&itool=EntrezSystem2.PEntrez.Gene.Gene_ResultsPanel.Gene_RVDocSum target = _blank >MET</a></td><td>4233</td><td><a href = http://www.ncbi.nlm.nih.gov/sites/entrez?db=pubmed&cmd=search&term=20309880 target = _blank>20309880</a></td></tr><tr><td><a href = http://www.mirbase.org/cgi-bin/mirna_entry.pl?acc=MI0000433 target = _blank >hsa-let-7g</a></td><td>hsa-let-7g</td><td>3</td><td><a href = http://www.ncbi.nlm.nih.gov/sites/entrez?Db=gene&Cmd=ShowDetailView&TermToSearch=326&ordinalpos=1&itool=EntrezSystem2.PEntrez.Gene.Gene_ResultsPanel.Gene_RVDocSum target = _blank >AIRE</a></td><td>326</td><td><a href = http://www.ncbi.nlm.nih.gov/sites/entrez?db=pubmed&cmd=search&term=22540148 target = _blank>22540148</a></td></tr><tr><td><a href = http://www.mirbase.org/cgi-bin/mirna_entry.pl?acc=MI0000433 target = _blank >hsa-let-7g</a></td><td>hsa-let-7g</td><td>3</td><td><a href = http://www.ncbi.nlm.nih.gov/sites/entrez?Db=gene&Cmd=ShowDetailView&TermToSearch=84634&ordinalpos=1&itool=EntrezSystem2.PEntrez.Gene.Gene_ResultsPanel.Gene_RVDocSum target = _blank >KISS1R</a></td><td>84634</td><td><a href = http://www.ncbi.nlm.nih.gov/sites/entrez?db=pubmed&cmd=search&term=23337528 target = _blank>23337528</a></td></tr><tr><td><a href = http://www.mirbase.org/cgi-bin/mirna_entry.pl?acc=MI0000433 target = _blank >hsa-let-7g</a></td><td>hsa-let-7g</td><td>3</td><td><a href = http://www.ncbi.nlm.nih.gov/sites/entrez?Db=gene&Cmd=ShowDetailView&TermToSearch=23112&ordinalpos=1&itool=EntrezSystem2.PEntrez.Gene.Gene_ResultsPanel.Gene_RVDocSum target = _blank >TNRC6B</a></td><td>23112</td><td><a href = http://www.ncbi.nlm.nih.gov/sites/entrez?db=pubmed&cmd=search&term=19898466 target = _blank>19898466</a></td></tr><tr><td><a href = http://www.mirbase.org/cgi-bin/mirna_entry.pl?acc=MI0000433 target = _blank >hsa-let-7g</a></td><td>hsa-let-7g</td><td>3</td><td><a href = http://www.ncbi.nlm.nih.gov/sites/entrez?Db=gene&Cmd=ShowDetailView&TermToSearch=10153&ordinalpos=1&itool=EntrezSystem2.PEntrez.Gene.Gene_ResultsPanel.Gene_RVDocSum target = _blank >CEBPZ</a></td><td>10153</td><td><a href = http://www.ncbi.nlm.nih.gov/sites/entrez?db=pubmed&cmd=search&term=20425795 target = _blank>20425795</a></td></tr><tr><td><a href = http://www.mirbase.org/cgi-bin/mirna_entry.pl?acc=MI0000433 target = _blank >hsa-let-7g</a></td><td>hsa-let-7g</td><td>3</td><td><a href = http://www.ncbi.nlm.nih.gov/sites/entrez?Db=gene&Cmd=ShowDetailView&TermToSearch=997&ordinalpos=1&itool=EntrezSystem2.PEntrez.Gene.Gene_ResultsPanel.Gene_RVDocSum target = _blank >CDC34</a></td><td>997</td><td><a href = http://www.ncbi.nlm.nih.gov/sites/entrez?db=pubmed&cmd=search&term=20876843 target = _blank>20876843</a></td></tr><tr><td><a href = http://www.mirbase.org/cgi-bin/mirna_entry.pl?acc=MI0000433 target = _blank >hsa-let-7g</a></td><td>hsa-let-7g</td><td>3</td><td><a href = http://www.ncbi.nlm.nih.gov/sites/entrez?Db=gene&Cmd=ShowDetailView&TermToSearch=27161&ordinalpos=1&itool=EntrezSystem2.PEntrez.Gene.Gene_ResultsPanel.Gene_RVDocSum target = _blank >EIF2C2</a></td><td>27161</td><td><a href = http://www.ncbi.nlm.nih.gov/sites/entrez?db=pubmed&cmd=search&term=16756390 target = _blank>16756390</a></td></tr><tr><td><a href = http://www.mirbase.org/cgi-bin/mirna_entry.pl?acc=MI0000433 target = _blank >hsa-let-7g</a></td><td>hsa-let-7g</td><td>3</td><td><a href = http://www.ncbi.nlm.nih.gov/sites/entrez?Db=gene&Cmd=ShowDetailView&TermToSearch=5067&ordinalpos=1&itool=EntrezSystem2.PEntrez.Gene.Gene_ResultsPanel.Gene_RVDocSum target = _blank >CNTN3</a></td><td>5067</td><td><a href = http://www.ncbi.nlm.nih.gov/sites/entrez?db=pubmed&cmd=search&term=21378162 target = _blank>21378162</a></td></tr><tr><td><a href = http://www.mirbase.org/cgi-bin/mirna_entry.pl?acc=MI0000433 target = _blank >hsa-let-7g</a></td><td>hsa-let-7g</td><td>3</td><td><a href = http://www.ncbi.nlm.nih.gov/sites/entrez?Db=gene&Cmd=ShowDetailView&TermToSearch=1822&ordinalpos=1&itool=EntrezSystem2.PEntrez.Gene.Gene_ResultsPanel.Gene_RVDocSum target = _blank >ATN1</a></td><td>1822</td><td><a href = http://www.ncbi.nlm.nih.gov/sites/entrez?db=pubmed&cmd=search&term=18083101 target = _blank>18083101</a></td></tr><tr><td><a href = http://www.mirbase.org/cgi-bin/mirna_entry.pl?acc=MI0000433 target = _blank >hsa-let-7g</a></td><td>hsa-let-7g</td><td>3</td><td><a href = http://www.ncbi.nlm.nih.gov/sites/entrez?Db=gene&Cmd=ShowDetailView&TermToSearch=8091&ordinalpos=1&itool=EntrezSystem2.PEntrez.Gene.Gene_ResultsPanel.Gene_RVDocSum target = _blank >HMGA2</a></td><td>8091</td><td><a href = http://www.ncbi.nlm.nih.gov/sites/entrez?db=pubmed&cmd=search&term=19179606 target = _blank>19179606</a></td></tr><tr><td><a href = http://www.mirbase.org/cgi-bin/mirna_entry.pl?acc=MI0000433 target = _blank >hsa-let-7g</a></td><td>hsa-let-7g</td><td>3</td><td><a href = http://www.ncbi.nlm.nih.gov/sites/entrez?Db=gene&Cmd=ShowDetailView&TermToSearch=5225&ordinalpos=1&itool=EntrezSystem2.PEntrez.Gene.Gene_ResultsPanel.Gene_RVDocSum target = _blank >PGC</a></td><td>5225</td><td><a href = http://www.ncbi.nlm.nih.gov/sites/entrez?db=pubmed&cmd=search&term=19578360 target = _blank>19578360</a></td></tr><tr><td><a href = http://www.mirbase.org/cgi-bin/mirna_entry.pl?acc=MI0000433 target = _blank >hsa-let-7g</a></td><td>hsa-let-7g</td><td>3</td><td><a href = http://www.ncbi.nlm.nih.gov/sites/entrez?Db=gene&Cmd=ShowDetailView&TermToSearch=389421&ordinalpos=1&itool=EntrezSystem2.PEntrez.Gene.Gene_ResultsPanel.Gene_RVDocSum target = _blank >LIN28B</a></td><td>389421</td><td><a href = http://www.ncbi.nlm.nih.gov/sites/entrez?db=pubmed&cmd=search&term=22974476 target = _blank>22974476</a></td></tr><tr><td><a href = http://www.mirbase.org/cgi-bin/mirna_entry.pl?acc=MI0000433 target = _blank >hsa-let-7g</a></td><td>hsa-let-7g</td><td>3</td><td><a href = http://www.ncbi.nlm.nih.gov/sites/entrez?Db=gene&Cmd=ShowDetailView&TermToSearch=2004&ordinalpos=1&itool=EntrezSystem2.PEntrez.Gene.Gene_ResultsPanel.Gene_RVDocSum target = _blank >ELK3</a></td><td>2004</td><td><a href = http://www.ncbi.nlm.nih.gov/sites/entrez?db=pubmed&cmd=search&term=20144220 target = _blank>20144220</a></td></tr><tr><td><a href = http://www.mirbase.org/cgi-bin/mirna_entry.pl?acc=MI0000433 target = _blank >hsa-let-7g</a></td><td>hsa-let-7g</td><td>3</td><td><a href = http://www.ncbi.nlm.nih.gov/sites/entrez?Db=gene&Cmd=ShowDetailView&TermToSearch=29102&ordinalpos=1&itool=EntrezSystem2.PEntrez.Gene.Gene_ResultsPanel.Gene_RVDocSum target = _blank >RNASEN</a></td><td>29102</td><td><a href = http://www.ncbi.nlm.nih.gov/sites/entrez?db=pubmed&cmd=search&term=20639536 target = _blank>20639536</a></td></tr><tr><td><a href = http://www.mirbase.org/cgi-bin/mirna_entry.pl?acc=MI0000433 target = _blank >hsa-let-7g</a></td><td>hsa-let-7g</td><td>3</td><td><a href = http://www.ncbi.nlm.nih.gov/sites/entrez?Db=gene&Cmd=ShowDetailView&TermToSearch=4609&ordinalpos=1&itool=EntrezSystem2.PEntrez.Gene.Gene_ResultsPanel.Gene_RVDocSum target = _blank >MYC</a></td><td>4609</td><td><a href = http://www.ncbi.nlm.nih.gov/sites/entrez?db=pubmed&cmd=search&term=21252116 target = _blank>21252116</a></td></tr><tr><td><a href = http://www.mirbase.org/cgi-bin/mirna_entry.pl?acc=MI0000433 target = _blank >hsa-let-7g</a></td><td>hsa-let-7g</td><td>3</td><td><a href = http://www.ncbi.nlm.nih.gov/sites/entrez?Db=gene&Cmd=ShowDetailView&TermToSearch=7291&ordinalpos=1&itool=EntrezSystem2.PEntrez.Gene.Gene_ResultsPanel.Gene_RVDocSum target = _blank >TWIST1</a></td><td>7291</td><td><a href = http://www.ncbi.nlm.nih.gov/sites/entrez?db=pubmed&cmd=search&term=17600087 target = _blank>17600087</a></td></tr><tr><td><a href = http://www.mirbase.org/cgi-bin/mirna_entry.pl?acc=MI0000433 target = _blank >hsa-let-7g</a></td><td>hsa-let-7g</td><td>3</td><td><a href = http://www.ncbi.nlm.nih.gov/sites/entrez?Db=gene&Cmd=ShowDetailView&TermToSearch=55294&ordinalpos=1&itool=EntrezSystem2.PEntrez.Gene.Gene_ResultsPanel.Gene_RVDocSum target = _blank >FBXW7</a></td><td>55294</td><td><a href = http://www.ncbi.nlm.nih.gov/sites/entrez?db=pubmed&cmd=search&term=18698153 target = _blank>18698153</a></td></tr><tr><td><a href = http://www.mirbase.org/cgi-bin/mirna_entry.pl?acc=MI0000433 target = _blank >hsa-let-7g</a></td><td>hsa-let-7g</td><td>3</td><td><a href = http://www.ncbi.nlm.nih.gov/sites/entrez?Db=gene&Cmd=ShowDetailView&TermToSearch=23112&ordinalpos=1&itool=EntrezSystem2.PEntrez.Gene.Gene_ResultsPanel.Gene_RVDocSum target = _blank >TNRC6B</a></td><td>23112</td><td><a href = http://www.ncbi.nlm.nih.gov/sites/entrez?db=pubmed&cmd=search&term=19398495 target = _blank>19398495</a></td></tr><tr><td><a href = http://www.mirbase.org/cgi-bin/mirna_entry.pl?acc=MI0000433 target = _blank >hsa-let-7g</a></td><td>hsa-let-7g</td><td>3</td><td><a href = http://www.ncbi.nlm.nih.gov/sites/entrez?Db=gene&Cmd=ShowDetailView&TermToSearch=55364&ordinalpos=1&itool=EntrezSystem2.PEntrez.Gene.Gene_ResultsPanel.Gene_RVDocSum target = _blank >IMPACT</a></td><td>55364</td><td><a href = http://www.ncbi.nlm.nih.gov/sites/entrez?db=pubmed&cmd=search&term=22884882 target = _blank>22884882</a></td></tr><tr><td><a href = http://www.mirbase.org/cgi-bin/mirna_entry.pl?acc=MI0000433 target = _blank >hsa-let-7g</a></td><td>hsa-let-7g</td><td>3</td><td><a href = http://www.ncbi.nlm.nih.gov/sites/entrez?Db=gene&Cmd=ShowDetailView&TermToSearch=7080&ordinalpos=1&itool=EntrezSystem2.PEntrez.Gene.Gene_ResultsPanel.Gene_RVDocSum target = _blank >NKX2-1</a></td><td>7080</td><td><a href = http://www.ncbi.nlm.nih.gov/sites/entrez?db=pubmed&cmd=search&term=19956384 target = _blank>19956384</a></td></tr><tr><td><a href = http://www.mirbase.org/cgi-bin/mirna_entry.pl?acc=MI0000433 target = _blank >hsa-let-7g</a></td><td>hsa-let-7g</td><td>3</td><td><a href = http://www.ncbi.nlm.nih.gov/sites/entrez?Db=gene&Cmd=ShowDetailView&TermToSearch=79727&ordinalpos=1&itool=EntrezSystem2.PEntrez.Gene.Gene_ResultsPanel.Gene_RVDocSum target = _blank >LIN28</a></td><td>79727</td><td><a href = http://www.ncbi.nlm.nih.gov/sites/entrez?db=pubmed&cmd=search&term=20459595 target = _blank>20459595</a></td></tr><tr><td><a href = http://www.mirbase.org/cgi-bin/mirna_entry.pl?acc=MI0000433 target = _blank >hsa-let-7g</a></td><td>hsa-let-7g</td><td>3</td><td><a href = http://www.ncbi.nlm.nih.gov/sites/entrez?Db=gene&Cmd=ShowDetailView&TermToSearch=861&ordinalpos=1&itool=EntrezSystem2.PEntrez.Gene.Gene_ResultsPanel.Gene_RVDocSum target = _blank >RUNX1</a></td><td>861</td><td><a href = http://www.ncbi.nlm.nih.gov/sites/entrez?db=pubmed&cmd=search&term=21057539 target = _blank>21057539</a></td></tr><tr><td><a href = http://www.mirbase.org/cgi-bin/mirna_entry.pl?acc=MI0000433 target = _blank >hsa-let-7g</a></td><td>hsa-let-7g</td><td>3</td><td><a href = http://www.ncbi.nlm.nih.gov/sites/entrez?Db=gene&Cmd=ShowDetailView&TermToSearch=27161&ordinalpos=1&itool=EntrezSystem2.PEntrez.Gene.Gene_ResultsPanel.Gene_RVDocSum target = _blank >EIF2C2</a></td><td>27161</td><td><a href = http://www.ncbi.nlm.nih.gov/sites/entrez?db=pubmed&cmd=search&term=16971455 target = _blank>16971455</a></td></tr><tr><td><a href = http://www.mirbase.org/cgi-bin/mirna_entry.pl?acc=MI0000433 target = _blank >hsa-let-7g</a></td><td>hsa-let-7g</td><td>3</td><td><a href = http://www.ncbi.nlm.nih.gov/sites/entrez?Db=gene&Cmd=ShowDetailView&TermToSearch=1446&ordinalpos=1&itool=EntrezSystem2.PEntrez.Gene.Gene_ResultsPanel.Gene_RVDocSum target = _blank >CSN1S1</a></td><td>1446</td><td><a href = http://www.ncbi.nlm.nih.gov/sites/entrez?db=pubmed&cmd=search&term=21530537 target = _blank>21530537</a></td></tr><tr><td><a href = http://www.mirbase.org/cgi-bin/mirna_entry.pl?acc=MI0000433 target = _blank >hsa-let-7g</a></td><td>hsa-let-7g</td><td>3</td><td><a href = http://www.ncbi.nlm.nih.gov/sites/entrez?Db=gene&Cmd=ShowDetailView&TermToSearch=8091&ordinalpos=1&itool=EntrezSystem2.PEntrez.Gene.Gene_ResultsPanel.Gene_RVDocSum target = _blank >HMGA2</a></td><td>8091</td><td><a href = http://www.ncbi.nlm.nih.gov/sites/entrez?db=pubmed&cmd=search&term=18308936 target = _blank>18308936</a></td></tr><tr><td><a href = http://www.mirbase.org/cgi-bin/mirna_entry.pl?acc=MI0000433 target = _blank >hsa-let-7g</a></td><td>hsa-let-7g</td><td>3</td><td><a href = http://www.ncbi.nlm.nih.gov/sites/entrez?Db=gene&Cmd=ShowDetailView&TermToSearch=596&ordinalpos=1&itool=EntrezSystem2.PEntrez.Gene.Gene_ResultsPanel.Gene_RVDocSum target = _blank >BCL2</a></td><td>596</td><td><a href = http://www.ncbi.nlm.nih.gov/sites/entrez?db=pubmed&cmd=search&term=19284987 target = _blank>19284987</a></td></tr><tr><td><a href = http://www.mirbase.org/cgi-bin/mirna_entry.pl?acc=MI0000433 target = _blank >hsa-let-7g</a></td><td>hsa-let-7g</td><td>3</td><td><a href = http://www.ncbi.nlm.nih.gov/sites/entrez?Db=gene&Cmd=ShowDetailView&TermToSearch=5225&ordinalpos=1&itool=EntrezSystem2.PEntrez.Gene.Gene_ResultsPanel.Gene_RVDocSum target = _blank >PGC</a></td><td>5225</td><td><a href = http://www.ncbi.nlm.nih.gov/sites/entrez?db=pubmed&cmd=search&term=19686677 target = _blank>19686677</a></td></tr><tr><td><a href = http://www.mirbase.org/cgi-bin/mirna_entry.pl?acc=MI0000433 target = _blank >hsa-let-7g</a></td><td>hsa-let-7g</td><td>3</td><td><a href = http://www.ncbi.nlm.nih.gov/sites/entrez?Db=gene&Cmd=ShowDetailView&TermToSearch=4893&ordinalpos=1&itool=EntrezSystem2.PEntrez.Gene.Gene_ResultsPanel.Gene_RVDocSum target = _blank >NRAS</a></td><td>4893</td><td><a href = http://www.ncbi.nlm.nih.gov/sites/entrez?db=pubmed&cmd=search&term=21869823 target = _blank>21869823</a></td></tr><tr><td><a href = http://www.mirbase.org/cgi-bin/mirna_entry.pl?acc=MI0000433 target = _blank >hsa-let-7g</a></td><td>hsa-let-7g</td><td>3</td><td><a href = http://www.ncbi.nlm.nih.gov/sites/entrez?Db=gene&Cmd=ShowDetailView&TermToSearch=4609&ordinalpos=1&itool=EntrezSystem2.PEntrez.Gene.Gene_ResultsPanel.Gene_RVDocSum target = _blank >MYC</a></td><td>4609</td><td><a href = http://www.ncbi.nlm.nih.gov/sites/entrez?db=pubmed&cmd=search&term=23097274 target = _blank>23097274</a></td></tr><tr><td><a href = http://www.mirbase.org/cgi-bin/mirna_entry.pl?acc=MI0000433 target = _blank >hsa-let-7g</a></td><td>hsa-let-7g</td><td>3</td><td><a href = http://www.ncbi.nlm.nih.gov/sites/entrez?Db=gene&Cmd=ShowDetailView&TermToSearch=121256&ordinalpos=1&itool=EntrezSystem2.PEntrez.Gene.Gene_ResultsPanel.Gene_RVDocSum target = _blank >TMEM132D</a></td><td>121256</td><td><a href = http://www.ncbi.nlm.nih.gov/sites/entrez?db=pubmed&cmd=search&term=19785751 target = _blank>19785751</a></td></tr><tr><td><a href = http://www.mirbase.org/cgi-bin/mirna_entry.pl?acc=MI0000433 target = _blank >hsa-let-7g</a></td><td>hsa-let-7g</td><td>3</td><td><a href = http://www.ncbi.nlm.nih.gov/sites/entrez?Db=gene&Cmd=ShowDetailView&TermToSearch=2735&ordinalpos=1&itool=EntrezSystem2.PEntrez.Gene.Gene_ResultsPanel.Gene_RVDocSum target = _blank >GLI1</a></td><td>2735</td><td><a href = http://www.ncbi.nlm.nih.gov/sites/entrez?db=pubmed&cmd=search&term=20216554 target = _blank>20216554</a></td></tr><tr><td><a href = http://www.mirbase.org/cgi-bin/mirna_entry.pl?acc=MI0000433 target = _blank >hsa-let-7g</a></td><td>hsa-let-7g</td><td>3</td><td><a href = http://www.ncbi.nlm.nih.gov/sites/entrez?Db=gene&Cmd=ShowDetailView&TermToSearch=672&ordinalpos=1&itool=EntrezSystem2.PEntrez.Gene.Gene_ResultsPanel.Gene_RVDocSum target = _blank >BRCA1</a></td><td>672</td><td><a href = http://www.ncbi.nlm.nih.gov/sites/entrez?db=pubmed&cmd=search&term=20647319 target = _blank>20647319</a></td></tr><tr><td><a href = http://www.mirbase.org/cgi-bin/mirna_entry.pl?acc=MI0000433 target = _blank >hsa-let-7g</a></td><td>hsa-let-7g</td><td>3</td><td><a href = http://www.ncbi.nlm.nih.gov/sites/entrez?Db=gene&Cmd=ShowDetailView&TermToSearch=79727&ordinalpos=1&itool=EntrezSystem2.PEntrez.Gene.Gene_ResultsPanel.Gene_RVDocSum target = _blank >LIN28</a></td><td>79727</td><td><a href = http://www.ncbi.nlm.nih.gov/sites/entrez?db=pubmed&cmd=search&term=15003116 target = _blank>15003116</a></td></tr><tr><td><a href = http://www.mirbase.org/cgi-bin/mirna_entry.pl?acc=MI0000433 target = _blank >hsa-let-7g</a></td><td>hsa-let-7g</td><td>3</td><td><a href = http://www.ncbi.nlm.nih.gov/sites/entrez?Db=gene&Cmd=ShowDetailView&TermToSearch=581&ordinalpos=1&itool=EntrezSystem2.PEntrez.Gene.Gene_ResultsPanel.Gene_RVDocSum target = _blank >BAX</a></td><td>581</td><td><a href = http://www.ncbi.nlm.nih.gov/sites/entrez?db=pubmed&cmd=search&term=21293479 target = _blank>21293479</a></td></tr><tr><td><a href = http://www.mirbase.org/cgi-bin/mirna_entry.pl?acc=MI0000433 target = _blank >hsa-let-7g</a></td><td>hsa-let-7g</td><td>3</td><td><a href = http://www.ncbi.nlm.nih.gov/sites/entrez?Db=gene&Cmd=ShowDetailView&TermToSearch=3845&ordinalpos=1&itool=EntrezSystem2.PEntrez.Gene.Gene_ResultsPanel.Gene_RVDocSum target = _blank >KRAS</a></td><td>3845</td><td><a href = http://www.ncbi.nlm.nih.gov/sites/entrez?db=pubmed&cmd=search&term=17728006 target = _blank>17728006</a></td></tr><tr><td><a href = http://www.mirbase.org/cgi-bin/mirna_entry.pl?acc=MI0000433 target = _blank >hsa-let-7g</a></td><td>hsa-let-7g</td><td>3</td><td><a href = http://www.ncbi.nlm.nih.gov/sites/entrez?Db=gene&Cmd=ShowDetailView&TermToSearch=23405&ordinalpos=1&itool=EntrezSystem2.PEntrez.Gene.Gene_ResultsPanel.Gene_RVDocSum target = _blank >DICER1</a></td><td>23405</td><td><a href = http://www.ncbi.nlm.nih.gov/sites/entrez?db=pubmed&cmd=search&term=18812516 target = _blank>18812516</a></td></tr><tr><td><a href = http://www.mirbase.org/cgi-bin/mirna_entry.pl?acc=MI0000433 target = _blank >hsa-let-7g</a></td><td>hsa-let-7g</td><td>3</td><td><a href = http://www.ncbi.nlm.nih.gov/sites/entrez?Db=gene&Cmd=ShowDetailView&TermToSearch=10999&ordinalpos=1&itool=EntrezSystem2.PEntrez.Gene.Gene_ResultsPanel.Gene_RVDocSum target = _blank >SLC27A4</a></td><td>10999</td><td><a href = http://www.ncbi.nlm.nih.gov/sites/entrez?db=pubmed&cmd=search&term=19477633 target = _blank>19477633</a></td></tr><tr><td><a href = http://www.mirbase.org/cgi-bin/mirna_entry.pl?acc=MI0000433 target = _blank >hsa-let-7g</a></td><td>hsa-let-7g</td><td>3</td><td><a href = http://www.ncbi.nlm.nih.gov/sites/entrez?Db=gene&Cmd=ShowDetailView&TermToSearch=3569&ordinalpos=1&itool=EntrezSystem2.PEntrez.Gene.Gene_ResultsPanel.Gene_RVDocSum target = _blank >IL6</a></td><td>3569</td><td><a href = http://www.ncbi.nlm.nih.gov/sites/entrez?db=pubmed&cmd=search&term=20797623 target = _blank>20797623</a></td></tr><tr><td><a href = http://www.mirbase.org/cgi-bin/mirna_entry.pl?acc=MI0000433 target = _blank >hsa-let-7g</a></td><td>hsa-let-7g</td><td>3</td><td><a href = http://www.ncbi.nlm.nih.gov/sites/entrez?Db=gene&Cmd=ShowDetailView&TermToSearch=4893&ordinalpos=1&itool=EntrezSystem2.PEntrez.Gene.Gene_ResultsPanel.Gene_RVDocSum target = _blank >NRAS</a></td><td>4893</td><td><a href = http://www.ncbi.nlm.nih.gov/sites/entrez?db=pubmed&cmd=search&term=15766527 target = _blank>15766527</a></td></tr><tr><td><a href = http://www.mirbase.org/cgi-bin/mirna_entry.pl?acc=MI0000433 target = _blank >hsa-let-7g</a></td><td>hsa-let-7g</td><td>3</td><td><a href = http://www.ncbi.nlm.nih.gov/sites/entrez?Db=gene&Cmd=ShowDetailView&TermToSearch=8651&ordinalpos=1&itool=EntrezSystem2.PEntrez.Gene.Gene_ResultsPanel.Gene_RVDocSum target = _blank >SOCS1</a></td><td>8651</td><td><a href = http://www.ncbi.nlm.nih.gov/sites/entrez?db=pubmed&cmd=search&term=21352471 target = _blank>21352471</a></td></tr><tr><td><a href = http://www.mirbase.org/cgi-bin/mirna_entry.pl?acc=MI0000433 target = _blank >hsa-let-7g</a></td><td>hsa-let-7g</td><td>3</td><td><a href = http://www.ncbi.nlm.nih.gov/sites/entrez?Db=gene&Cmd=ShowDetailView&TermToSearch=8996&ordinalpos=1&itool=EntrezSystem2.PEntrez.Gene.Gene_ResultsPanel.Gene_RVDocSum target = _blank >NOL3</a></td><td>8996</td><td><a href = http://www.ncbi.nlm.nih.gov/sites/entrez?db=pubmed&cmd=search&term=17942906 target = _blank>17942906</a></td></tr><tr><td><a href = http://www.mirbase.org/cgi-bin/mirna_entry.pl?acc=MI0000433 target = _blank >hsa-let-7g</a></td><td>hsa-let-7g</td><td>3</td><td><a href = http://www.ncbi.nlm.nih.gov/sites/entrez?Db=gene&Cmd=ShowDetailView&TermToSearch=4609&ordinalpos=1&itool=EntrezSystem2.PEntrez.Gene.Gene_ResultsPanel.Gene_RVDocSum target = _blank >MYC</a></td><td>4609</td><td><a href = http://www.ncbi.nlm.nih.gov/sites/entrez?db=pubmed&cmd=search&term=19116113 target = _blank>19116113</a></td></tr><tr><td><a href = http://www.mirbase.org/cgi-bin/mirna_entry.pl?acc=MI0000433 target = _blank >hsa-let-7g</a></td><td>hsa-let-7g</td><td>3</td><td><a href = http://www.ncbi.nlm.nih.gov/sites/entrez?Db=gene&Cmd=ShowDetailView&TermToSearch=2099&ordinalpos=1&itool=EntrezSystem2.PEntrez.Gene.Gene_ResultsPanel.Gene_RVDocSum target = _blank >ESR1</a></td><td>2099</td><td><a href = http://www.ncbi.nlm.nih.gov/sites/entrez?db=pubmed&cmd=search&term=19528081 target = _blank>19528081</a></td></tr><tr><td><a href = http://www.mirbase.org/cgi-bin/mirna_entry.pl?acc=MI0000433 target = _blank >hsa-let-7g</a></td><td>hsa-let-7g</td><td>3</td><td><a href = http://www.ncbi.nlm.nih.gov/sites/entrez?Db=gene&Cmd=ShowDetailView&TermToSearch=64100&ordinalpos=1&itool=EntrezSystem2.PEntrez.Gene.Gene_ResultsPanel.Gene_RVDocSum target = _blank >ELSPBP1</a></td><td>64100</td><td><a href = http://www.ncbi.nlm.nih.gov/sites/entrez?db=pubmed&cmd=search&term=22895573 target = _blank>22895573</a></td></tr><tr><td><a href = http://www.mirbase.org/cgi-bin/mirna_entry.pl?acc=MI0000433 target = _blank >hsa-let-7g</a></td><td>hsa-let-7g</td><td>3</td><td><a href = http://www.ncbi.nlm.nih.gov/sites/entrez?Db=gene&Cmd=ShowDetailView&TermToSearch=23601&ordinalpos=1&itool=EntrezSystem2.PEntrez.Gene.Gene_ResultsPanel.Gene_RVDocSum target = _blank >CLEC5A</a></td><td>23601</td><td><a href = http://www.ncbi.nlm.nih.gov/sites/entrez?db=pubmed&cmd=search&term=20091141 target = _blank>20091141</a></td></tr><tr><td><a href = http://www.mirbase.org/cgi-bin/mirna_entry.pl?acc=MI0000433 target = _blank >hsa-let-7g</a></td><td>hsa-let-7g</td><td>3</td><td><a href = http://www.ncbi.nlm.nih.gov/sites/entrez?Db=gene&Cmd=ShowDetailView&TermToSearch=7329&ordinalpos=1&itool=EntrezSystem2.PEntrez.Gene.Gene_ResultsPanel.Gene_RVDocSum target = _blank >UBE2I</a></td><td>7329</td><td><a href = http://www.ncbi.nlm.nih.gov/sites/entrez?db=pubmed&cmd=search&term=20498642 target = _blank>20498642</a></td></tr><tr><td><a href = http://www.mirbase.org/cgi-bin/mirna_entry.pl?acc=MI0000433 target = _blank >hsa-let-7g</a></td><td>hsa-let-7g</td><td>3</td><td><a href = http://www.ncbi.nlm.nih.gov/sites/entrez?Db=gene&Cmd=ShowDetailView&TermToSearch=29102&ordinalpos=1&itool=EntrezSystem2.PEntrez.Gene.Gene_ResultsPanel.Gene_RVDocSum target = _blank >RNASEN</a></td><td>29102</td><td><a href = http://www.ncbi.nlm.nih.gov/sites/entrez?db=pubmed&cmd=search&term=21102586 target = _blank>21102586</a></td></tr><tr><td><a href = http://www.mirbase.org/cgi-bin/mirna_entry.pl?acc=MI0000433 target = _blank >hsa-let-7g</a></td><td>hsa-let-7g</td><td>3</td><td><a href = http://www.ncbi.nlm.nih.gov/sites/entrez?Db=gene&Cmd=ShowDetailView&TermToSearch=23405&ordinalpos=1&itool=EntrezSystem2.PEntrez.Gene.Gene_ResultsPanel.Gene_RVDocSum target = _blank >DICER1</a></td><td>23405</td><td><a href = http://www.ncbi.nlm.nih.gov/sites/entrez?db=pubmed&cmd=search&term=17437991 target = _blank>17437991</a></td></tr><tr><td><a href = http://www.mirbase.org/cgi-bin/mirna_entry.pl?acc=MI0000433 target = _blank >hsa-let-7g</a></td><td>hsa-let-7g</td><td>3</td><td><a href = http://www.ncbi.nlm.nih.gov/sites/entrez?Db=gene&Cmd=ShowDetailView&TermToSearch=79727&ordinalpos=1&itool=EntrezSystem2.PEntrez.Gene.Gene_ResultsPanel.Gene_RVDocSum target = _blank >LIN28</a></td><td>79727</td><td><a href = http://www.ncbi.nlm.nih.gov/sites/entrez?db=pubmed&cmd=search&term=21815640 target = _blank>21815640</a></td></tr><tr><td><a href = http://www.mirbase.org/cgi-bin/mirna_entry.pl?acc=MI0000433 target = _blank >hsa-let-7g</a></td><td>hsa-let-7g</td><td>3</td><td><a href = http://www.ncbi.nlm.nih.gov/sites/entrez?Db=gene&Cmd=ShowDetailView&TermToSearch=8091&ordinalpos=1&itool=EntrezSystem2.PEntrez.Gene.Gene_ResultsPanel.Gene_RVDocSum target = _blank >HMGA2</a></td><td>8091</td><td><a href = http://www.ncbi.nlm.nih.gov/sites/entrez?db=pubmed&cmd=search&term=18413726 target = _blank>18413726</a></td></tr><tr><td><a href = http://www.mirbase.org/cgi-bin/mirna_entry.pl?acc=MI0000433 target = _blank >hsa-let-7g</a></td><td>hsa-let-7g</td><td>3</td><td><a href = http://www.ncbi.nlm.nih.gov/sites/entrez?Db=gene&Cmd=ShowDetailView&TermToSearch=10409&ordinalpos=1&itool=EntrezSystem2.PEntrez.Gene.Gene_ResultsPanel.Gene_RVDocSum target = _blank >BASP1</a></td><td>10409</td><td><a href = http://www.ncbi.nlm.nih.gov/sites/entrez?db=pubmed&cmd=search&term=19342589 target = _blank>19342589</a></td></tr><tr><td><a href = http://www.mirbase.org/cgi-bin/mirna_entry.pl?acc=MI0000433 target = _blank >hsa-let-7g</a></td><td>hsa-let-7g</td><td>3</td><td><a href = http://www.ncbi.nlm.nih.gov/sites/entrez?Db=gene&Cmd=ShowDetailView&TermToSearch=23318&ordinalpos=1&itool=EntrezSystem2.PEntrez.Gene.Gene_ResultsPanel.Gene_RVDocSum target = _blank >ZCCHC11</a></td><td>23318</td><td><a href = http://www.ncbi.nlm.nih.gov/sites/entrez?db=pubmed&cmd=search&term=19713958 target = _blank>19713958</a></td></tr><tr><td><a href = http://www.mirbase.org/cgi-bin/mirna_entry.pl?acc=MI0000433 target = _blank >hsa-let-7g</a></td><td>hsa-let-7g</td><td>3</td><td><a href = http://www.ncbi.nlm.nih.gov/sites/entrez?Db=gene&Cmd=ShowDetailView&TermToSearch=3976&ordinalpos=1&itool=EntrezSystem2.PEntrez.Gene.Gene_ResultsPanel.Gene_RVDocSum target = _blank >LIF</a></td><td>3976</td><td><a href = http://www.ncbi.nlm.nih.gov/sites/entrez?db=pubmed&cmd=search&term=22261338 target = _blank>22261338</a></td></tr><tr><td><a href = http://www.mirbase.org/cgi-bin/mirna_entry.pl?acc=MI0000433 target = _blank >hsa-let-7g</a></td><td>hsa-let-7g</td><td>3</td><td><a href = http://www.ncbi.nlm.nih.gov/sites/entrez?Db=gene&Cmd=ShowDetailView&TermToSearch=11181&ordinalpos=1&itool=EntrezSystem2.PEntrez.Gene.Gene_ResultsPanel.Gene_RVDocSum target = _blank >TREH</a></td><td>11181</td><td><a href = http://www.ncbi.nlm.nih.gov/sites/entrez?db=pubmed&cmd=search&term=23201578 target = _blank>23201578</a></td></tr><tr><td><a href = http://www.mirbase.org/cgi-bin/mirna_entry.pl?acc=MI0000433 target = _blank >hsa-let-7g</a></td><td>hsa-let-7g</td><td>3</td><td><a href = http://www.ncbi.nlm.nih.gov/sites/entrez?Db=gene&Cmd=ShowDetailView&TermToSearch=27327&ordinalpos=1&itool=EntrezSystem2.PEntrez.Gene.Gene_ResultsPanel.Gene_RVDocSum target = _blank >TNRC6A</a></td><td>27327</td><td><a href = http://www.ncbi.nlm.nih.gov/sites/entrez?db=pubmed&cmd=search&term=19841879 target = _blank>19841879</a></td></tr><tr><td><a href = http://www.mirbase.org/cgi-bin/mirna_entry.pl?acc=MI0000433 target = _blank >hsa-let-7g</a></td><td>hsa-let-7g</td><td>3</td><td><a href = http://www.ncbi.nlm.nih.gov/sites/entrez?Db=gene&Cmd=ShowDetailView&TermToSearch=595&ordinalpos=1&itool=EntrezSystem2.PEntrez.Gene.Gene_ResultsPanel.Gene_RVDocSum target = _blank >CCND1</a></td><td>595</td><td><a href = http://www.ncbi.nlm.nih.gov/sites/entrez?db=pubmed&cmd=search&term=20309880 target = _blank>20309880</a></td></tr><tr><td><a href = http://www.mirbase.org/cgi-bin/mirna_entry.pl?acc=MI0000433 target = _blank >hsa-let-7g</a></td><td>hsa-let-7g</td><td>3</td><td><a href = http://www.ncbi.nlm.nih.gov/sites/entrez?Db=gene&Cmd=ShowDetailView&TermToSearch=79727&ordinalpos=1&itool=EntrezSystem2.PEntrez.Gene.Gene_ResultsPanel.Gene_RVDocSum target = _blank >LIN28</a></td><td>79727</td><td><a href = http://www.ncbi.nlm.nih.gov/sites/entrez?db=pubmed&cmd=search&term=22540148 target = _blank>22540148</a></td></tr><tr><td><a href = http://www.mirbase.org/cgi-bin/mirna_entry.pl?acc=MI0000433 target = _blank >hsa-let-7g</a></td><td>hsa-let-7g</td><td>3</td><td><a href = http://www.ncbi.nlm.nih.gov/sites/entrez?Db=gene&Cmd=ShowDetailView&TermToSearch=7852&ordinalpos=1&itool=EntrezSystem2.PEntrez.Gene.Gene_ResultsPanel.Gene_RVDocSum target = _blank >CXCR4</a></td><td>7852</td><td><a href = http://www.ncbi.nlm.nih.gov/sites/entrez?db=pubmed&cmd=search&term=23338123 target = _blank>23338123</a></td></tr><tr><td><a href = http://www.mirbase.org/cgi-bin/mirna_entry.pl?acc=MI0000433 target = _blank >hsa-let-7g</a></td><td>hsa-let-7g</td><td>3</td><td><a href = http://www.ncbi.nlm.nih.gov/sites/entrez?Db=gene&Cmd=ShowDetailView&TermToSearch=23405&ordinalpos=1&itool=EntrezSystem2.PEntrez.Gene.Gene_ResultsPanel.Gene_RVDocSum target = _blank >DICER1</a></td><td>23405</td><td><a href = http://www.ncbi.nlm.nih.gov/sites/entrez?db=pubmed&cmd=search&term=19898466 target = _blank>19898466</a></td></tr><tr><td><a href = http://www.mirbase.org/cgi-bin/mirna_entry.pl?acc=MI0000433 target = _blank >hsa-let-7g</a></td><td>hsa-let-7g</td><td>3</td><td><a href = http://www.ncbi.nlm.nih.gov/sites/entrez?Db=gene&Cmd=ShowDetailView&TermToSearch=2322&ordinalpos=1&itool=EntrezSystem2.PEntrez.Gene.Gene_ResultsPanel.Gene_RVDocSum target = _blank >FLT3</a></td><td>2322</td><td><a href = http://www.ncbi.nlm.nih.gov/sites/entrez?db=pubmed&cmd=search&term=20425795 target = _blank>20425795</a></td></tr><tr><td><a href = http://www.mirbase.org/cgi-bin/mirna_entry.pl?acc=MI0000433 target = _blank >hsa-let-7g</a></td><td>hsa-let-7g</td><td>3</td><td><a href = http://www.ncbi.nlm.nih.gov/sites/entrez?Db=gene&Cmd=ShowDetailView&TermToSearch=79727&ordinalpos=1&itool=EntrezSystem2.PEntrez.Gene.Gene_ResultsPanel.Gene_RVDocSum target = _blank >LIN28</a></td><td>79727</td><td><a href = http://www.ncbi.nlm.nih.gov/sites/entrez?db=pubmed&cmd=search&term=20935637 target = _blank>20935637</a></td></tr><tr><td><a href = http://www.mirbase.org/cgi-bin/mirna_entry.pl?acc=MI0000433 target = _blank >hsa-let-7g</a></td><td>hsa-let-7g</td><td>3</td><td><a href = http://www.ncbi.nlm.nih.gov/sites/entrez?Db=gene&Cmd=ShowDetailView&TermToSearch=27257&ordinalpos=1&itool=EntrezSystem2.PEntrez.Gene.Gene_ResultsPanel.Gene_RVDocSum target = _blank >LSM1</a></td><td>27257</td><td><a href = http://www.ncbi.nlm.nih.gov/sites/entrez?db=pubmed&cmd=search&term=16756390 target = _blank>16756390</a></td></tr><tr><td><a href = http://www.mirbase.org/cgi-bin/mirna_entry.pl?acc=MI0000433 target = _blank >hsa-let-7g</a></td><td>hsa-let-7g</td><td>3</td><td><a href = http://www.ncbi.nlm.nih.gov/sites/entrez?Db=gene&Cmd=ShowDetailView&TermToSearch=64852&ordinalpos=1&itool=EntrezSystem2.PEntrez.Gene.Gene_ResultsPanel.Gene_RVDocSum target = _blank >TUT1</a></td><td>64852</td><td><a href = http://www.ncbi.nlm.nih.gov/sites/entrez?db=pubmed&cmd=search&term=21378162 target = _blank>21378162</a></td></tr><tr><td><a href = http://www.mirbase.org/cgi-bin/mirna_entry.pl?acc=MI0000433 target = _blank >hsa-let-7g</a></td><td>hsa-let-7g</td><td>3</td><td><a href = http://www.ncbi.nlm.nih.gov/sites/entrez?Db=gene&Cmd=ShowDetailView&TermToSearch=8091&ordinalpos=1&itool=EntrezSystem2.PEntrez.Gene.Gene_ResultsPanel.Gene_RVDocSum target = _blank >HMGA2</a></td><td>8091</td><td><a href = http://www.ncbi.nlm.nih.gov/sites/entrez?db=pubmed&cmd=search&term=18083101 target = _blank>18083101</a></td></tr><tr><td><a href = http://www.mirbase.org/cgi-bin/mirna_entry.pl?acc=MI0000433 target = _blank >hsa-let-7g</a></td><td>hsa-let-7g</td><td>3</td><td><a href = http://www.ncbi.nlm.nih.gov/sites/entrez?Db=gene&Cmd=ShowDetailView&TermToSearch=4609&ordinalpos=1&itool=EntrezSystem2.PEntrez.Gene.Gene_ResultsPanel.Gene_RVDocSum target = _blank >MYC</a></td><td>4609</td><td><a href = http://www.ncbi.nlm.nih.gov/sites/entrez?db=pubmed&cmd=search&term=19211792 target = _blank>19211792</a></td></tr><tr><td><a href = http://www.mirbase.org/cgi-bin/mirna_entry.pl?acc=MI0000433 target = _blank >hsa-let-7g</a></td><td>hsa-let-7g</td><td>3</td><td><a href = http://www.ncbi.nlm.nih.gov/sites/entrez?Db=gene&Cmd=ShowDetailView&TermToSearch=639&ordinalpos=1&itool=EntrezSystem2.PEntrez.Gene.Gene_ResultsPanel.Gene_RVDocSum target = _blank >PRDM1</a></td><td>639</td><td><a href = http://www.ncbi.nlm.nih.gov/sites/entrez?db=pubmed&cmd=search&term=19578360 target = _blank>19578360</a></td></tr><tr><td><a href = http://www.mirbase.org/cgi-bin/mirna_entry.pl?acc=MI0000433 target = _blank >hsa-let-7g</a></td><td>hsa-let-7g</td><td>3</td><td><a href = http://www.ncbi.nlm.nih.gov/sites/entrez?Db=gene&Cmd=ShowDetailView&TermToSearch=3845&ordinalpos=1&itool=EntrezSystem2.PEntrez.Gene.Gene_ResultsPanel.Gene_RVDocSum target = _blank >KRAS</a></td><td>3845</td><td><a href = http://www.ncbi.nlm.nih.gov/sites/entrez?db=pubmed&cmd=search&term=23010532 target = _blank>23010532</a></td></tr><tr><td><a href = http://www.mirbase.org/cgi-bin/mirna_entry.pl?acc=MI0000433 target = _blank >hsa-let-7g</a></td><td>hsa-let-7g</td><td>3</td><td><a href = http://www.ncbi.nlm.nih.gov/sites/entrez?Db=gene&Cmd=ShowDetailView&TermToSearch=526&ordinalpos=1&itool=EntrezSystem2.PEntrez.Gene.Gene_ResultsPanel.Gene_RVDocSum target = _blank >ATP6V1B2</a></td><td>526</td><td><a href = http://www.ncbi.nlm.nih.gov/sites/entrez?db=pubmed&cmd=search&term=20144220 target = _blank>20144220</a></td></tr><tr><td><a href = http://www.mirbase.org/cgi-bin/mirna_entry.pl?acc=MI0000433 target = _blank >hsa-let-7g</a></td><td>hsa-let-7g</td><td>3</td><td><a href = http://www.ncbi.nlm.nih.gov/sites/entrez?Db=gene&Cmd=ShowDetailView&TermToSearch=4609&ordinalpos=1&itool=EntrezSystem2.PEntrez.Gene.Gene_ResultsPanel.Gene_RVDocSum target = _blank >MYC</a></td><td>4609</td><td><a href = http://www.ncbi.nlm.nih.gov/sites/entrez?db=pubmed&cmd=search&term=20639536 target = _blank>20639536</a></td></tr><tr><td><a href = http://www.mirbase.org/cgi-bin/mirna_entry.pl?acc=MI0000433 target = _blank >hsa-let-7g</a></td><td>hsa-let-7g</td><td>3</td><td><a href = http://www.ncbi.nlm.nih.gov/sites/entrez?Db=gene&Cmd=ShowDetailView&TermToSearch=7157&ordinalpos=1&itool=EntrezSystem2.PEntrez.Gene.Gene_ResultsPanel.Gene_RVDocSum target = _blank >TP53</a></td><td>7157</td><td><a href = http://www.ncbi.nlm.nih.gov/sites/entrez?db=pubmed&cmd=search&term=21252116 target = _blank>21252116</a></td></tr><tr><td><a href = http://www.mirbase.org/cgi-bin/mirna_entry.pl?acc=MI0000433 target = _blank >hsa-let-7g</a></td><td>hsa-let-7g</td><td>3</td><td><a href = http://www.ncbi.nlm.nih.gov/sites/entrez?Db=gene&Cmd=ShowDetailView&TermToSearch=8091&ordinalpos=1&itool=EntrezSystem2.PEntrez.Gene.Gene_ResultsPanel.Gene_RVDocSum target = _blank >HMGA2</a></td><td>8091</td><td><a href = http://www.ncbi.nlm.nih.gov/sites/entrez?db=pubmed&cmd=search&term=17600087 target = _blank>17600087</a></td></tr><tr><td><a href = http://www.mirbase.org/cgi-bin/mirna_entry.pl?acc=MI0000433 target = _blank >hsa-let-7g</a></td><td>hsa-let-7g</td><td>3</td><td><a href = http://www.ncbi.nlm.nih.gov/sites/entrez?Db=gene&Cmd=ShowDetailView&TermToSearch=23405&ordinalpos=1&itool=EntrezSystem2.PEntrez.Gene.Gene_ResultsPanel.Gene_RVDocSum target = _blank >DICER1</a></td><td>23405</td><td><a href = http://www.ncbi.nlm.nih.gov/sites/entrez?db=pubmed&cmd=search&term=18700235 target = _blank>18700235</a></td></tr><tr><td><a href = http://www.mirbase.org/cgi-bin/mirna_entry.pl?acc=MI0000433 target = _blank >hsa-let-7g</a></td><td>hsa-let-7g</td><td>3</td><td><a href = http://www.ncbi.nlm.nih.gov/sites/entrez?Db=gene&Cmd=ShowDetailView&TermToSearch=27161&ordinalpos=1&itool=EntrezSystem2.PEntrez.Gene.Gene_ResultsPanel.Gene_RVDocSum target = _blank >EIF2C2</a></td><td>27161</td><td><a href = http://www.ncbi.nlm.nih.gov/sites/entrez?db=pubmed&cmd=search&term=19398495 target = _blank>19398495</a></td></tr><tr><td><a href = http://www.mirbase.org/cgi-bin/mirna_entry.pl?acc=MI0000433 target = _blank >hsa-let-7g</a></td><td>hsa-let-7g</td><td>3</td><td><a href = http://www.ncbi.nlm.nih.gov/sites/entrez?Db=gene&Cmd=ShowDetailView&TermToSearch=920&ordinalpos=1&itool=EntrezSystem2.PEntrez.Gene.Gene_ResultsPanel.Gene_RVDocSum target = _blank >CD4</a></td><td>920</td><td><a href = http://www.ncbi.nlm.nih.gov/sites/entrez?db=pubmed&cmd=search&term=22884882 target = _blank>22884882</a></td></tr><tr><td><a href = http://www.mirbase.org/cgi-bin/mirna_entry.pl?acc=MI0000433 target = _blank >hsa-let-7g</a></td><td>hsa-let-7g</td><td>3</td><td><a href = http://www.ncbi.nlm.nih.gov/sites/entrez?Db=gene&Cmd=ShowDetailView&TermToSearch=8031&ordinalpos=1&itool=EntrezSystem2.PEntrez.Gene.Gene_ResultsPanel.Gene_RVDocSum target = _blank >NCOA4</a></td><td>8031</td><td><a href = http://www.ncbi.nlm.nih.gov/sites/entrez?db=pubmed&cmd=search&term=19956384 target = _blank>19956384</a></td></tr><tr><td><a href = http://www.mirbase.org/cgi-bin/mirna_entry.pl?acc=MI0000433 target = _blank >hsa-let-7g</a></td><td>hsa-let-7g</td><td>3</td><td><a href = http://www.ncbi.nlm.nih.gov/sites/entrez?Db=gene&Cmd=ShowDetailView&TermToSearch=23405&ordinalpos=1&itool=EntrezSystem2.PEntrez.Gene.Gene_ResultsPanel.Gene_RVDocSum target = _blank >DICER1</a></td><td>23405</td><td><a href = http://www.ncbi.nlm.nih.gov/sites/entrez?db=pubmed&cmd=search&term=20459673 target = _blank>20459673</a></td></tr><tr><td><a href = http://www.mirbase.org/cgi-bin/mirna_entry.pl?acc=MI0000433 target = _blank >hsa-let-7g</a></td><td>hsa-let-7g</td><td>3</td><td><a href = http://www.ncbi.nlm.nih.gov/sites/entrez?Db=gene&Cmd=ShowDetailView&TermToSearch=995&ordinalpos=1&itool=EntrezSystem2.PEntrez.Gene.Gene_ResultsPanel.Gene_RVDocSum target = _blank >CDC25C</a></td><td>995</td><td><a href = http://www.ncbi.nlm.nih.gov/sites/entrez?db=pubmed&cmd=search&term=21057539 target = _blank>21057539</a></td></tr><tr><td><a href = http://www.mirbase.org/cgi-bin/mirna_entry.pl?acc=MI0000433 target = _blank >hsa-let-7g</a></td><td>hsa-let-7g</td><td>3</td><td><a href = http://www.ncbi.nlm.nih.gov/sites/entrez?Db=gene&Cmd=ShowDetailView&TermToSearch=55294&ordinalpos=1&itool=EntrezSystem2.PEntrez.Gene.Gene_ResultsPanel.Gene_RVDocSum target = _blank >FBXW7</a></td><td>55294</td><td><a href = http://www.ncbi.nlm.nih.gov/sites/entrez?db=pubmed&cmd=search&term=16971455 target = _blank>16971455</a></td></tr><tr><td><a href = http://www.mirbase.org/cgi-bin/mirna_entry.pl?acc=MI0000433 target = _blank >hsa-let-7g</a></td><td>hsa-let-7g</td><td>3</td><td><a href = http://www.ncbi.nlm.nih.gov/sites/entrez?Db=gene&Cmd=ShowDetailView&TermToSearch=3439&ordinalpos=1&itool=EntrezSystem2.PEntrez.Gene.Gene_ResultsPanel.Gene_RVDocSum target = _blank >IFNA1</a></td><td>3439</td><td><a href = http://www.ncbi.nlm.nih.gov/sites/entrez?db=pubmed&cmd=search&term=21530537 target = _blank>21530537</a></td></tr><tr><td><a href = http://www.mirbase.org/cgi-bin/mirna_entry.pl?acc=MI0000433 target = _blank >hsa-let-7g</a></td><td>hsa-let-7g</td><td>3</td><td><a href = http://www.ncbi.nlm.nih.gov/sites/entrez?Db=gene&Cmd=ShowDetailView&TermToSearch=1050&ordinalpos=1&itool=EntrezSystem2.PEntrez.Gene.Gene_ResultsPanel.Gene_RVDocSum target = _blank >CEBPA</a></td><td>1050</td><td><a href = http://www.ncbi.nlm.nih.gov/sites/entrez?db=pubmed&cmd=search&term=18337557 target = _blank>18337557</a></td></tr><tr><td><a href = http://www.mirbase.org/cgi-bin/mirna_entry.pl?acc=MI0000433 target = _blank >hsa-let-7g</a></td><td>hsa-let-7g</td><td>3</td><td><a href = http://www.ncbi.nlm.nih.gov/sites/entrez?Db=gene&Cmd=ShowDetailView&TermToSearch=8091&ordinalpos=1&itool=EntrezSystem2.PEntrez.Gene.Gene_ResultsPanel.Gene_RVDocSum target = _blank >HMGA2</a></td><td>8091</td><td><a href = http://www.ncbi.nlm.nih.gov/sites/entrez?db=pubmed&cmd=search&term=19324969 target = _blank>19324969</a></td></tr><tr><td><a href = http://www.mirbase.org/cgi-bin/mirna_entry.pl?acc=MI0000433 target = _blank >hsa-let-7g</a></td><td>hsa-let-7g</td><td>3</td><td><a href = http://www.ncbi.nlm.nih.gov/sites/entrez?Db=gene&Cmd=ShowDetailView&TermToSearch=639&ordinalpos=1&itool=EntrezSystem2.PEntrez.Gene.Gene_ResultsPanel.Gene_RVDocSum target = _blank >PRDM1</a></td><td>639</td><td><a href = http://www.ncbi.nlm.nih.gov/sites/entrez?db=pubmed&cmd=search&term=19686677 target = _blank>19686677</a></td></tr><tr><td><a href = http://www.mirbase.org/cgi-bin/mirna_entry.pl?acc=MI0000433 target = _blank >hsa-let-7g</a></td><td>hsa-let-7g</td><td>3</td><td><a href = http://www.ncbi.nlm.nih.gov/sites/entrez?Db=gene&Cmd=ShowDetailView&TermToSearch=4609&ordinalpos=1&itool=EntrezSystem2.PEntrez.Gene.Gene_ResultsPanel.Gene_RVDocSum target = _blank >MYC</a></td><td>4609</td><td><a href = http://www.ncbi.nlm.nih.gov/sites/entrez?db=pubmed&cmd=search&term=21903590 target = _blank>21903590</a></td></tr><tr><td><a href = http://www.mirbase.org/cgi-bin/mirna_entry.pl?acc=MI0000433 target = _blank >hsa-let-7g</a></td><td>hsa-let-7g</td><td>3</td><td><a href = http://www.ncbi.nlm.nih.gov/sites/entrez?Db=gene&Cmd=ShowDetailView&TermToSearch=59342&ordinalpos=1&itool=EntrezSystem2.PEntrez.Gene.Gene_ResultsPanel.Gene_RVDocSum target = _blank >SCPEP1</a></td><td>59342</td><td><a href = http://www.ncbi.nlm.nih.gov/sites/entrez?db=pubmed&cmd=search&term=23097274 target = _blank>23097274</a></td></tr><tr><td><a href = http://www.mirbase.org/cgi-bin/mirna_entry.pl?acc=MI0000433 target = _blank >hsa-let-7g</a></td><td>hsa-let-7g</td><td>3</td><td><a href = http://www.ncbi.nlm.nih.gov/sites/entrez?Db=gene&Cmd=ShowDetailView&TermToSearch=2048&ordinalpos=1&itool=EntrezSystem2.PEntrez.Gene.Gene_ResultsPanel.Gene_RVDocSum target = _blank >EPHB2</a></td><td>2048</td><td><a href = http://www.ncbi.nlm.nih.gov/sites/entrez?db=pubmed&cmd=search&term=19804757 target = _blank>19804757</a></td></tr><tr><td><a href = http://www.mirbase.org/cgi-bin/mirna_entry.pl?acc=MI0000433 target = _blank >hsa-let-7g</a></td><td>hsa-let-7g</td><td>3</td><td><a href = http://www.ncbi.nlm.nih.gov/sites/entrez?Db=gene&Cmd=ShowDetailView&TermToSearch=3845&ordinalpos=1&itool=EntrezSystem2.PEntrez.Gene.Gene_ResultsPanel.Gene_RVDocSum target = _blank >KRAS</a></td><td>3845</td><td><a href = http://www.ncbi.nlm.nih.gov/sites/entrez?db=pubmed&cmd=search&term=20216554 target = _blank>20216554</a></td></tr><tr><td><a href = http://www.mirbase.org/cgi-bin/mirna_entry.pl?acc=MI0000433 target = _blank >hsa-let-7g</a></td><td>hsa-let-7g</td><td>3</td><td><a href = http://www.ncbi.nlm.nih.gov/sites/entrez?Db=gene&Cmd=ShowDetailView&TermToSearch=675&ordinalpos=1&itool=EntrezSystem2.PEntrez.Gene.Gene_ResultsPanel.Gene_RVDocSum target = _blank >BRCA2</a></td><td>675</td><td><a href = http://www.ncbi.nlm.nih.gov/sites/entrez?db=pubmed&cmd=search&term=20647319 target = _blank>20647319</a></td></tr><tr><td><a href = http://www.mirbase.org/cgi-bin/mirna_entry.pl?acc=MI0000433 target = _blank >hsa-let-7g</a></td><td>hsa-let-7g</td><td>3</td><td><a href = http://www.ncbi.nlm.nih.gov/sites/entrez?Db=gene&Cmd=ShowDetailView&TermToSearch=10016&ordinalpos=1&itool=EntrezSystem2.PEntrez.Gene.Gene_ResultsPanel.Gene_RVDocSum target = _blank >PDCD6</a></td><td>10016</td><td><a href = http://www.ncbi.nlm.nih.gov/sites/entrez?db=pubmed&cmd=search&term=15024405 target = _blank>15024405</a></td></tr><tr><td><a href = http://www.mirbase.org/cgi-bin/mirna_entry.pl?acc=MI0000433 target = _blank >hsa-let-7g</a></td><td>hsa-let-7g</td><td>3</td><td><a href = http://www.ncbi.nlm.nih.gov/sites/entrez?Db=gene&Cmd=ShowDetailView&TermToSearch=7073&ordinalpos=1&itool=EntrezSystem2.PEntrez.Gene.Gene_ResultsPanel.Gene_RVDocSum target = _blank >TIAL1</a></td><td>7073</td><td><a href = http://www.ncbi.nlm.nih.gov/sites/entrez?db=pubmed&cmd=search&term=21293479 target = _blank>21293479</a></td></tr><tr><td><a href = http://www.mirbase.org/cgi-bin/mirna_entry.pl?acc=MI0000433 target = _blank >hsa-let-7g</a></td><td>hsa-let-7g</td><td>3</td><td><a href = http://www.ncbi.nlm.nih.gov/sites/entrez?Db=gene&Cmd=ShowDetailView&TermToSearch=4609&ordinalpos=1&itool=EntrezSystem2.PEntrez.Gene.Gene_ResultsPanel.Gene_RVDocSum target = _blank >MYC</a></td><td>4609</td><td><a href = http://www.ncbi.nlm.nih.gov/sites/entrez?db=pubmed&cmd=search&term=17877811 target = _blank>17877811</a></td></tr><tr><td><a href = http://www.mirbase.org/cgi-bin/mirna_entry.pl?acc=MI0000433 target = _blank >hsa-let-7g</a></td><td>hsa-let-7g</td><td>3</td><td><a href = http://www.ncbi.nlm.nih.gov/sites/entrez?Db=gene&Cmd=ShowDetailView&TermToSearch=8661&ordinalpos=1&itool=EntrezSystem2.PEntrez.Gene.Gene_ResultsPanel.Gene_RVDocSum target = _blank >EIF3A</a></td><td>8661</td><td><a href = http://www.ncbi.nlm.nih.gov/sites/entrez?db=pubmed&cmd=search&term=18818519 target = _blank>18818519</a></td></tr><tr><td><a href = http://www.mirbase.org/cgi-bin/mirna_entry.pl?acc=MI0000433 target = _blank >hsa-let-7g</a></td><td>hsa-let-7g</td><td>3</td><td><a href = http://www.ncbi.nlm.nih.gov/sites/entrez?Db=gene&Cmd=ShowDetailView&TermToSearch=3479&ordinalpos=1&itool=EntrezSystem2.PEntrez.Gene.Gene_ResultsPanel.Gene_RVDocSum target = _blank >IGF1</a></td><td>3479</td><td><a href = http://www.ncbi.nlm.nih.gov/sites/entrez?db=pubmed&cmd=search&term=19477633 target = _blank>19477633</a></td></tr><tr><td><a href = http://www.mirbase.org/cgi-bin/mirna_entry.pl?acc=MI0000433 target = _blank >hsa-let-7g</a></td><td>hsa-let-7g</td><td>3</td><td><a href = http://www.ncbi.nlm.nih.gov/sites/entrez?Db=gene&Cmd=ShowDetailView&TermToSearch=1029&ordinalpos=1&itool=EntrezSystem2.PEntrez.Gene.Gene_ResultsPanel.Gene_RVDocSum target = _blank >CDKN2A</a></td><td>1029</td><td><a href = http://www.ncbi.nlm.nih.gov/sites/entrez?db=pubmed&cmd=search&term=20309945 target = _blank>20309945</a></td></tr><tr><td><a href = http://www.mirbase.org/cgi-bin/mirna_entry.pl?acc=MI0000433 target = _blank >hsa-let-7g</a></td><td>hsa-let-7g</td><td>3</td><td><a href = http://www.ncbi.nlm.nih.gov/sites/entrez?Db=gene&Cmd=ShowDetailView&TermToSearch=5728&ordinalpos=1&itool=EntrezSystem2.PEntrez.Gene.Gene_ResultsPanel.Gene_RVDocSum target = _blank >PTEN</a></td><td>5728</td><td><a href = http://www.ncbi.nlm.nih.gov/sites/entrez?db=pubmed&cmd=search&term=20797623 target = _blank>20797623</a></td></tr><tr><td><a href = http://www.mirbase.org/cgi-bin/mirna_entry.pl?acc=MI0000433 target = _blank >hsa-let-7g</a></td><td>hsa-let-7g</td><td>3</td><td><a href = http://www.ncbi.nlm.nih.gov/sites/entrez?Db=gene&Cmd=ShowDetailView&TermToSearch=55294&ordinalpos=1&itool=EntrezSystem2.PEntrez.Gene.Gene_ResultsPanel.Gene_RVDocSum target = _blank >FBXW7</a></td><td>55294</td><td><a href = http://www.ncbi.nlm.nih.gov/sites/entrez?db=pubmed&cmd=search&term=16081698 target = _blank>16081698</a></td></tr><tr><td><a href = http://www.mirbase.org/cgi-bin/mirna_entry.pl?acc=MI0000433 target = _blank >hsa-let-7g</a></td><td>hsa-let-7g</td><td>3</td><td><a href = http://www.ncbi.nlm.nih.gov/sites/entrez?Db=gene&Cmd=ShowDetailView&TermToSearch=1050&ordinalpos=1&itool=EntrezSystem2.PEntrez.Gene.Gene_ResultsPanel.Gene_RVDocSum target = _blank >CEBPA</a></td><td>1050</td><td><a href = http://www.ncbi.nlm.nih.gov/sites/entrez?db=pubmed&cmd=search&term=21365266 target = _blank>21365266</a></td></tr><tr><td><a href = http://www.mirbase.org/cgi-bin/mirna_entry.pl?acc=MI0000433 target = _blank >hsa-let-7g</a></td><td>hsa-let-7g</td><td>3</td><td><a href = http://www.ncbi.nlm.nih.gov/sites/entrez?Db=gene&Cmd=ShowDetailView&TermToSearch=8091&ordinalpos=1&itool=EntrezSystem2.PEntrez.Gene.Gene_ResultsPanel.Gene_RVDocSum target = _blank >HMGA2</a></td><td>8091</td><td><a href = http://www.ncbi.nlm.nih.gov/sites/entrez?db=pubmed&cmd=search&term=17957144 target = _blank>17957144</a></td></tr><tr><td><a href = http://www.mirbase.org/cgi-bin/mirna_entry.pl?acc=MI0000433 target = _blank >hsa-let-7g</a></td><td>hsa-let-7g</td><td>3</td><td><a href = http://www.ncbi.nlm.nih.gov/sites/entrez?Db=gene&Cmd=ShowDetailView&TermToSearch=4254&ordinalpos=1&itool=EntrezSystem2.PEntrez.Gene.Gene_ResultsPanel.Gene_RVDocSum target = _blank >KITLG</a></td><td>4254</td><td><a href = http://www.ncbi.nlm.nih.gov/sites/entrez?db=pubmed&cmd=search&term=19126550 target = _blank>19126550</a></td></tr><tr><td><a href = http://www.mirbase.org/cgi-bin/mirna_entry.pl?acc=MI0000433 target = _blank >hsa-let-7g</a></td><td>hsa-let-7g</td><td>3</td><td><a href = http://www.ncbi.nlm.nih.gov/sites/entrez?Db=gene&Cmd=ShowDetailView&TermToSearch=2100&ordinalpos=1&itool=EntrezSystem2.PEntrez.Gene.Gene_ResultsPanel.Gene_RVDocSum target = _blank >ESR2</a></td><td>2100</td><td><a href = http://www.ncbi.nlm.nih.gov/sites/entrez?db=pubmed&cmd=search&term=19528081 target = _blank>19528081</a></td></tr><tr><td><a href = http://www.mirbase.org/cgi-bin/mirna_entry.pl?acc=MI0000433 target = _blank >hsa-let-7g</a></td><td>hsa-let-7g</td><td>3</td><td><a href = http://www.ncbi.nlm.nih.gov/sites/entrez?Db=gene&Cmd=ShowDetailView&TermToSearch=6910&ordinalpos=1&itool=EntrezSystem2.PEntrez.Gene.Gene_ResultsPanel.Gene_RVDocSum target = _blank >TBX5</a></td><td>6910</td><td><a href = http://www.ncbi.nlm.nih.gov/sites/entrez?db=pubmed&cmd=search&term=22895573 target = _blank>22895573</a></td></tr><tr><td><a href = http://www.mirbase.org/cgi-bin/mirna_entry.pl?acc=MI0000433 target = _blank >hsa-let-7g</a></td><td>hsa-let-7g</td><td>3</td><td><a href = http://www.ncbi.nlm.nih.gov/sites/entrez?Db=gene&Cmd=ShowDetailView&TermToSearch=6541&ordinalpos=1&itool=EntrezSystem2.PEntrez.Gene.Gene_ResultsPanel.Gene_RVDocSum target = _blank >SLC7A1</a></td><td>6541</td><td><a href = http://www.ncbi.nlm.nih.gov/sites/entrez?db=pubmed&cmd=search&term=20091141 target = _blank>20091141</a></td></tr><tr><td><a href = http://www.mirbase.org/cgi-bin/mirna_entry.pl?acc=MI0000433 target = _blank >hsa-let-7g</a></td><td>hsa-let-7g</td><td>3</td><td><a href = http://www.ncbi.nlm.nih.gov/sites/entrez?Db=gene&Cmd=ShowDetailView&TermToSearch=10253&ordinalpos=1&itool=EntrezSystem2.PEntrez.Gene.Gene_ResultsPanel.Gene_RVDocSum target = _blank >SPRY2</a></td><td>10253</td><td><a href = http://www.ncbi.nlm.nih.gov/sites/entrez?db=pubmed&cmd=search&term=20545570 target = _blank>20545570</a></td></tr><tr><td><a href = http://www.mirbase.org/cgi-bin/mirna_entry.pl?acc=MI0000433 target = _blank >hsa-let-7g</a></td><td>hsa-let-7g</td><td>3</td><td><a href = http://www.ncbi.nlm.nih.gov/sites/entrez?Db=gene&Cmd=ShowDetailView&TermToSearch=5430&ordinalpos=1&itool=EntrezSystem2.PEntrez.Gene.Gene_ResultsPanel.Gene_RVDocSum target = _blank >POLR2A</a></td><td>5430</td><td><a href = http://www.ncbi.nlm.nih.gov/sites/entrez?db=pubmed&cmd=search&term=21102586 target = _blank>21102586</a></td></tr><tr><td><a href = http://www.mirbase.org/cgi-bin/mirna_entry.pl?acc=MI0000433 target = _blank >hsa-let-7g</a></td><td>hsa-let-7g</td><td>3</td><td><a href = http://www.ncbi.nlm.nih.gov/sites/entrez?Db=gene&Cmd=ShowDetailView&TermToSearch=8091&ordinalpos=1&itool=EntrezSystem2.PEntrez.Gene.Gene_ResultsPanel.Gene_RVDocSum target = _blank >HMGA2</a></td><td>8091</td><td><a href = http://www.ncbi.nlm.nih.gov/sites/entrez?db=pubmed&cmd=search&term=17437991 target = _blank>17437991</a></td></tr><tr><td><a href = http://www.mirbase.org/cgi-bin/mirna_entry.pl?acc=MI0000433 target = _blank >hsa-let-7g</a></td><td>hsa-let-7g</td><td>3</td><td><a href = http://www.ncbi.nlm.nih.gov/sites/entrez?Db=gene&Cmd=ShowDetailView&TermToSearch=79727&ordinalpos=1&itool=EntrezSystem2.PEntrez.Gene.Gene_ResultsPanel.Gene_RVDocSum target = _blank >LIN28</a></td><td>79727</td><td><a href = http://www.ncbi.nlm.nih.gov/sites/entrez?db=pubmed&cmd=search&term=21849429 target = _blank>21849429</a></td></tr><tr><td><a href = http://www.mirbase.org/cgi-bin/mirna_entry.pl?acc=MI0000433 target = _blank >hsa-let-7g</a></td><td>hsa-let-7g</td><td>3</td><td><a href = http://www.ncbi.nlm.nih.gov/sites/entrez?Db=gene&Cmd=ShowDetailView&TermToSearch=8091&ordinalpos=1&itool=EntrezSystem2.PEntrez.Gene.Gene_ResultsPanel.Gene_RVDocSum target = _blank >HMGA2</a></td><td>8091</td><td><a href = http://www.ncbi.nlm.nih.gov/sites/entrez?db=pubmed&cmd=search&term=18413822 target = _blank>18413822</a></td></tr><tr><td><a href = http://www.mirbase.org/cgi-bin/mirna_entry.pl?acc=MI0000433 target = _blank >hsa-let-7g</a></td><td>hsa-let-7g</td><td>3</td><td><a href = http://www.ncbi.nlm.nih.gov/sites/entrez?Db=gene&Cmd=ShowDetailView&TermToSearch=5161&ordinalpos=1&itool=EntrezSystem2.PEntrez.Gene.Gene_ResultsPanel.Gene_RVDocSum target = _blank >PDHA2</a></td><td>5161</td><td><a href = http://www.ncbi.nlm.nih.gov/sites/entrez?db=pubmed&cmd=search&term=19342589 target = _blank>19342589</a></td></tr><tr><td><a href = http://www.mirbase.org/cgi-bin/mirna_entry.pl?acc=MI0000433 target = _blank >hsa-let-7g</a></td><td>hsa-let-7g</td><td>3</td><td><a href = http://www.ncbi.nlm.nih.gov/sites/entrez?Db=gene&Cmd=ShowDetailView&TermToSearch=389421&ordinalpos=1&itool=EntrezSystem2.PEntrez.Gene.Gene_ResultsPanel.Gene_RVDocSum target = _blank >LIN28B</a></td><td>389421</td><td><a href = http://www.ncbi.nlm.nih.gov/sites/entrez?db=pubmed&cmd=search&term=19713958 target = _blank>19713958</a></td></tr><tr><td><a href = http://www.mirbase.org/cgi-bin/mirna_entry.pl?acc=MI0000433 target = _blank >hsa-let-7g</a></td><td>hsa-let-7g</td><td>3</td><td><a href = http://www.ncbi.nlm.nih.gov/sites/entrez?Db=gene&Cmd=ShowDetailView&TermToSearch=1029&ordinalpos=1&itool=EntrezSystem2.PEntrez.Gene.Gene_ResultsPanel.Gene_RVDocSum target = _blank >CDKN2A</a></td><td>1029</td><td><a href = http://www.ncbi.nlm.nih.gov/sites/entrez?db=pubmed&cmd=search&term=22265741 target = _blank>22265741</a></td></tr><tr><td><a href = http://www.mirbase.org/cgi-bin/mirna_entry.pl?acc=MI0000433 target = _blank >hsa-let-7g</a></td><td>hsa-let-7g</td><td>3</td><td><a href = http://www.ncbi.nlm.nih.gov/sites/entrez?Db=gene&Cmd=ShowDetailView&TermToSearch=389421&ordinalpos=1&itool=EntrezSystem2.PEntrez.Gene.Gene_ResultsPanel.Gene_RVDocSum target = _blank >LIN28B</a></td><td>389421</td><td><a href = http://www.ncbi.nlm.nih.gov/sites/entrez?db=pubmed&cmd=search&term=23291449 target = _blank>23291449</a></td></tr><tr><td><a href = http://www.mirbase.org/cgi-bin/mirna_entry.pl?acc=MI0000433 target = _blank >hsa-let-7g</a></td><td>hsa-let-7g</td><td>3</td><td><a href = http://www.ncbi.nlm.nih.gov/sites/entrez?Db=gene&Cmd=ShowDetailView&TermToSearch=5657&ordinalpos=1&itool=EntrezSystem2.PEntrez.Gene.Gene_ResultsPanel.Gene_RVDocSum target = _blank >PRTN3</a></td><td>5657</td><td><a href = http://www.ncbi.nlm.nih.gov/sites/entrez?db=pubmed&cmd=search&term=19854872 target = _blank>19854872</a></td></tr><tr><td><a href = http://www.mirbase.org/cgi-bin/mirna_entry.pl?acc=MI0000433 target = _blank >hsa-let-7g</a></td><td>hsa-let-7g</td><td>3</td><td><a href = http://www.ncbi.nlm.nih.gov/sites/entrez?Db=gene&Cmd=ShowDetailView&TermToSearch=23405&ordinalpos=1&itool=EntrezSystem2.PEntrez.Gene.Gene_ResultsPanel.Gene_RVDocSum target = _blank >DICER1</a></td><td>23405</td><td><a href = http://www.ncbi.nlm.nih.gov/sites/entrez?db=pubmed&cmd=search&term=22546613 target = _blank>22546613</a></td></tr><tr><td><a href = http://www.mirbase.org/cgi-bin/mirna_entry.pl?acc=MI0000433 target = _blank >hsa-let-7g</a></td><td>hsa-let-7g</td><td>3</td><td><a href = http://www.ncbi.nlm.nih.gov/sites/entrez?Db=gene&Cmd=ShowDetailView&TermToSearch=8842&ordinalpos=1&itool=EntrezSystem2.PEntrez.Gene.Gene_ResultsPanel.Gene_RVDocSum target = _blank >PROM1</a></td><td>8842</td><td><a href = http://www.ncbi.nlm.nih.gov/sites/entrez?db=pubmed&cmd=search&term=23338123 target = _blank>23338123</a></td></tr><tr><td><a href = http://www.mirbase.org/cgi-bin/mirna_entry.pl?acc=MI0000433 target = _blank >hsa-let-7g</a></td><td>hsa-let-7g</td><td>3</td><td><a href = http://www.ncbi.nlm.nih.gov/sites/entrez?Db=gene&Cmd=ShowDetailView&TermToSearch=26523&ordinalpos=1&itool=EntrezSystem2.PEntrez.Gene.Gene_ResultsPanel.Gene_RVDocSum target = _blank >EIF2C1</a></td><td>26523</td><td><a href = http://www.ncbi.nlm.nih.gov/sites/entrez?db=pubmed&cmd=search&term=19898466 target = _blank>19898466</a></td></tr><tr><td><a href = http://www.mirbase.org/cgi-bin/mirna_entry.pl?acc=MI0000433 target = _blank >hsa-let-7g</a></td><td>hsa-let-7g</td><td>3</td><td><a href = http://www.ncbi.nlm.nih.gov/sites/entrez?Db=gene&Cmd=ShowDetailView&TermToSearch=4869&ordinalpos=1&itool=EntrezSystem2.PEntrez.Gene.Gene_ResultsPanel.Gene_RVDocSum target = _blank >NPM1</a></td><td>4869</td><td><a href = http://www.ncbi.nlm.nih.gov/sites/entrez?db=pubmed&cmd=search&term=20425795 target = _blank>20425795</a></td></tr><tr><td><a href = http://www.mirbase.org/cgi-bin/mirna_entry.pl?acc=MI0000433 target = _blank >hsa-let-7g</a></td><td>hsa-let-7g</td><td>3</td><td><a href = http://www.ncbi.nlm.nih.gov/sites/entrez?Db=gene&Cmd=ShowDetailView&TermToSearch=6657&ordinalpos=1&itool=EntrezSystem2.PEntrez.Gene.Gene_ResultsPanel.Gene_RVDocSum target = _blank >SOX2</a></td><td>6657</td><td><a href = http://www.ncbi.nlm.nih.gov/sites/entrez?db=pubmed&cmd=search&term=20947512 target = _blank>20947512</a></td></tr><tr><td><a href = http://www.mirbase.org/cgi-bin/mirna_entry.pl?acc=MI0000433 target = _blank >hsa-let-7g</a></td><td>hsa-let-7g</td><td>3</td><td><a href = http://www.ncbi.nlm.nih.gov/sites/entrez?Db=gene&Cmd=ShowDetailView&TermToSearch=59342&ordinalpos=1&itool=EntrezSystem2.PEntrez.Gene.Gene_ResultsPanel.Gene_RVDocSum target = _blank >SCPEP1</a></td><td>59342</td><td><a href = http://www.ncbi.nlm.nih.gov/sites/entrez?db=pubmed&cmd=search&term=16756390 target = _blank>16756390</a></td></tr><tr><td><a href = http://www.mirbase.org/cgi-bin/mirna_entry.pl?acc=MI0000433 target = _blank >hsa-let-7g</a></td><td>hsa-let-7g</td><td>3</td><td><a href = http://www.ncbi.nlm.nih.gov/sites/entrez?Db=gene&Cmd=ShowDetailView&TermToSearch=79727&ordinalpos=1&itool=EntrezSystem2.PEntrez.Gene.Gene_ResultsPanel.Gene_RVDocSum target = _blank >LIN28</a></td><td>79727</td><td><a href = http://www.ncbi.nlm.nih.gov/sites/entrez?db=pubmed&cmd=search&term=21378162 target = _blank>21378162</a></td></tr><tr><td><a href = http://www.mirbase.org/cgi-bin/mirna_entry.pl?acc=MI0000433 target = _blank >hsa-let-7g</a></td><td>hsa-let-7g</td><td>3</td><td><a href = http://www.ncbi.nlm.nih.gov/sites/entrez?Db=gene&Cmd=ShowDetailView&TermToSearch=7157&ordinalpos=1&itool=EntrezSystem2.PEntrez.Gene.Gene_ResultsPanel.Gene_RVDocSum target = _blank >TP53</a></td><td>7157</td><td><a href = http://www.ncbi.nlm.nih.gov/sites/entrez?db=pubmed&cmd=search&term=18172508 target = _blank>18172508</a></td></tr><tr><td><a href = http://www.mirbase.org/cgi-bin/mirna_entry.pl?acc=MI0000433 target = _blank >hsa-let-7g</a></td><td>hsa-let-7g</td><td>3</td><td><a href = http://www.ncbi.nlm.nih.gov/sites/entrez?Db=gene&Cmd=ShowDetailView&TermToSearch=79727&ordinalpos=1&itool=EntrezSystem2.PEntrez.Gene.Gene_ResultsPanel.Gene_RVDocSum target = _blank >LIN28</a></td><td>79727</td><td><a href = http://www.ncbi.nlm.nih.gov/sites/entrez?db=pubmed&cmd=search&term=19211792 target = _blank>19211792</a></td></tr><tr><td><a href = http://www.mirbase.org/cgi-bin/mirna_entry.pl?acc=MI0000433 target = _blank >hsa-let-7g</a></td><td>hsa-let-7g</td><td>3</td><td><a href = http://www.ncbi.nlm.nih.gov/sites/entrez?Db=gene&Cmd=ShowDetailView&TermToSearch=79727&ordinalpos=1&itool=EntrezSystem2.PEntrez.Gene.Gene_ResultsPanel.Gene_RVDocSum target = _blank >LIN28</a></td><td>79727</td><td><a href = http://www.ncbi.nlm.nih.gov/sites/entrez?db=pubmed&cmd=search&term=19578360 target = _blank>19578360</a></td></tr><tr><td><a href = http://www.mirbase.org/cgi-bin/mirna_entry.pl?acc=MI0000433 target = _blank >hsa-let-7g</a></td><td>hsa-let-7g</td><td>3</td><td><a href = http://www.ncbi.nlm.nih.gov/sites/entrez?Db=gene&Cmd=ShowDetailView&TermToSearch=389421&ordinalpos=1&itool=EntrezSystem2.PEntrez.Gene.Gene_ResultsPanel.Gene_RVDocSum target = _blank >LIN28B</a></td><td>389421</td><td><a href = http://www.ncbi.nlm.nih.gov/sites/entrez?db=pubmed&cmd=search&term=23063642 target = _blank>23063642</a></td></tr><tr><td><a href = http://www.mirbase.org/cgi-bin/mirna_entry.pl?acc=MI0000433 target = _blank >hsa-let-7g</a></td><td>hsa-let-7g</td><td>3</td><td><a href = http://www.ncbi.nlm.nih.gov/sites/entrez?Db=gene&Cmd=ShowDetailView&TermToSearch=3172&ordinalpos=1&itool=EntrezSystem2.PEntrez.Gene.Gene_ResultsPanel.Gene_RVDocSum target = _blank >HNF4A</a></td><td>3172</td><td><a href = http://www.ncbi.nlm.nih.gov/sites/entrez?db=pubmed&cmd=search&term=20158877 target = _blank>20158877</a></td></tr><tr><td><a href = http://www.mirbase.org/cgi-bin/mirna_entry.pl?acc=MI0000433 target = _blank >hsa-let-7g</a></td><td>hsa-let-7g</td><td>3</td><td><a href = http://www.ncbi.nlm.nih.gov/sites/entrez?Db=gene&Cmd=ShowDetailView&TermToSearch=55888&ordinalpos=1&itool=EntrezSystem2.PEntrez.Gene.Gene_ResultsPanel.Gene_RVDocSum target = _blank >ZNF167</a></td><td>55888</td><td><a href = http://www.ncbi.nlm.nih.gov/sites/entrez?db=pubmed&cmd=search&term=20639536 target = _blank>20639536</a></td></tr><tr><td><a href = http://www.mirbase.org/cgi-bin/mirna_entry.pl?acc=MI0000433 target = _blank >hsa-let-7g</a></td><td>hsa-let-7g</td><td>3</td><td><a href = http://www.ncbi.nlm.nih.gov/sites/entrez?Db=gene&Cmd=ShowDetailView&TermToSearch=23405&ordinalpos=1&itool=EntrezSystem2.PEntrez.Gene.Gene_ResultsPanel.Gene_RVDocSum target = _blank >DICER1</a></td><td>23405</td><td><a href = http://www.ncbi.nlm.nih.gov/sites/entrez?db=pubmed&cmd=search&term=12154197 target = _blank>12154197</a></td></tr><tr><td><a href = http://www.mirbase.org/cgi-bin/mirna_entry.pl?acc=MI0000433 target = _blank >hsa-let-7g</a></td><td>hsa-let-7g</td><td>3</td><td><a href = http://www.ncbi.nlm.nih.gov/sites/entrez?Db=gene&Cmd=ShowDetailView&TermToSearch=997&ordinalpos=1&itool=EntrezSystem2.PEntrez.Gene.Gene_ResultsPanel.Gene_RVDocSum target = _blank >CDC34</a></td><td>997</td><td><a href = http://www.ncbi.nlm.nih.gov/sites/entrez?db=pubmed&cmd=search&term=21252116 target = _blank>21252116</a></td></tr><tr><td><a href = http://www.mirbase.org/cgi-bin/mirna_entry.pl?acc=MI0000433 target = _blank >hsa-let-7g</a></td><td>hsa-let-7g</td><td>3</td><td><a href = http://www.ncbi.nlm.nih.gov/sites/entrez?Db=gene&Cmd=ShowDetailView&TermToSearch=595&ordinalpos=1&itool=EntrezSystem2.PEntrez.Gene.Gene_ResultsPanel.Gene_RVDocSum target = _blank >CCND1</a></td><td>595</td><td><a href = http://www.ncbi.nlm.nih.gov/sites/entrez?db=pubmed&cmd=search&term=17616664 target = _blank>17616664</a></td></tr><tr><td><a href = http://www.mirbase.org/cgi-bin/mirna_entry.pl?acc=MI0000433 target = _blank >hsa-let-7g</a></td><td>hsa-let-7g</td><td>3</td><td><a href = http://www.ncbi.nlm.nih.gov/sites/entrez?Db=gene&Cmd=ShowDetailView&TermToSearch=29102&ordinalpos=1&itool=EntrezSystem2.PEntrez.Gene.Gene_ResultsPanel.Gene_RVDocSum target = _blank >RNASEN</a></td><td>29102</td><td><a href = http://www.ncbi.nlm.nih.gov/sites/entrez?db=pubmed&cmd=search&term=18700235 target = _blank>18700235</a></td></tr><tr><td><a href = http://www.mirbase.org/cgi-bin/mirna_entry.pl?acc=MI0000433 target = _blank >hsa-let-7g</a></td><td>hsa-let-7g</td><td>3</td><td><a href = http://www.ncbi.nlm.nih.gov/sites/entrez?Db=gene&Cmd=ShowDetailView&TermToSearch=27327&ordinalpos=1&itool=EntrezSystem2.PEntrez.Gene.Gene_ResultsPanel.Gene_RVDocSum target = _blank >TNRC6A</a></td><td>27327</td><td><a href = http://www.ncbi.nlm.nih.gov/sites/entrez?db=pubmed&cmd=search&term=19398495 target = _blank>19398495</a></td></tr><tr><td><a href = http://www.mirbase.org/cgi-bin/mirna_entry.pl?acc=MI0000433 target = _blank >hsa-let-7g</a></td><td>hsa-let-7g</td><td>3</td><td><a href = http://www.ncbi.nlm.nih.gov/sites/entrez?Db=gene&Cmd=ShowDetailView&TermToSearch=2000&ordinalpos=1&itool=EntrezSystem2.PEntrez.Gene.Gene_ResultsPanel.Gene_RVDocSum target = _blank >ELF4</a></td><td>2000</td><td><a href = http://www.ncbi.nlm.nih.gov/sites/entrez?db=pubmed&cmd=search&term=22894925 target = _blank>22894925</a></td></tr><tr><td><a href = http://www.mirbase.org/cgi-bin/mirna_entry.pl?acc=MI0000433 target = _blank >hsa-let-7g</a></td><td>hsa-let-7g</td><td>3</td><td><a href = http://www.ncbi.nlm.nih.gov/sites/entrez?Db=gene&Cmd=ShowDetailView&TermToSearch=79727&ordinalpos=1&itool=EntrezSystem2.PEntrez.Gene.Gene_ResultsPanel.Gene_RVDocSum target = _blank >LIN28</a></td><td>79727</td><td><a href = http://www.ncbi.nlm.nih.gov/sites/entrez?db=pubmed&cmd=search&term=20005451 target = _blank>20005451</a></td></tr><tr><td><a href = http://www.mirbase.org/cgi-bin/mirna_entry.pl?acc=MI0000433 target = _blank >hsa-let-7g</a></td><td>hsa-let-7g</td><td>3</td><td><a href = http://www.ncbi.nlm.nih.gov/sites/entrez?Db=gene&Cmd=ShowDetailView&TermToSearch=10970&ordinalpos=1&itool=EntrezSystem2.PEntrez.Gene.Gene_ResultsPanel.Gene_RVDocSum target = _blank >CKAP4</a></td><td>10970</td><td><a href = http://www.ncbi.nlm.nih.gov/sites/entrez?db=pubmed&cmd=search&term=20485546 target = _blank>20485546</a></td></tr><tr><td><a href = http://www.mirbase.org/cgi-bin/mirna_entry.pl?acc=MI0000433 target = _blank >hsa-let-7g</a></td><td>hsa-let-7g</td><td>3</td><td><a href = http://www.ncbi.nlm.nih.gov/sites/entrez?Db=gene&Cmd=ShowDetailView&TermToSearch=4323&ordinalpos=1&itool=EntrezSystem2.PEntrez.Gene.Gene_ResultsPanel.Gene_RVDocSum target = _blank >MMP14</a></td><td>4323</td><td><a href = http://www.ncbi.nlm.nih.gov/sites/entrez?db=pubmed&cmd=search&term=21057545 target = _blank>21057545</a></td></tr><tr><td><a href = http://www.mirbase.org/cgi-bin/mirna_entry.pl?acc=MI0000433 target = _blank >hsa-let-7g</a></td><td>hsa-let-7g</td><td>3</td><td><a href = http://www.ncbi.nlm.nih.gov/sites/entrez?Db=gene&Cmd=ShowDetailView&TermToSearch=79727&ordinalpos=1&itool=EntrezSystem2.PEntrez.Gene.Gene_ResultsPanel.Gene_RVDocSum target = _blank >LIN28</a></td><td>79727</td><td><a href = http://www.ncbi.nlm.nih.gov/sites/entrez?db=pubmed&cmd=search&term=17139256 target = _blank>17139256</a></td></tr><tr><td><a href = http://www.mirbase.org/cgi-bin/mirna_entry.pl?acc=MI0000433 target = _blank >hsa-let-7g</a></td><td>hsa-let-7g</td><td>3</td><td><a href = http://www.ncbi.nlm.nih.gov/sites/entrez?Db=gene&Cmd=ShowDetailView&TermToSearch=3440&ordinalpos=1&itool=EntrezSystem2.PEntrez.Gene.Gene_ResultsPanel.Gene_RVDocSum target = _blank >IFNA2</a></td><td>3440</td><td><a href = http://www.ncbi.nlm.nih.gov/sites/entrez?db=pubmed&cmd=search&term=21530537 target = _blank>21530537</a></td></tr><tr><td><a href = http://www.mirbase.org/cgi-bin/mirna_entry.pl?acc=MI0000433 target = _blank >hsa-let-7g</a></td><td>hsa-let-7g</td><td>3</td><td><a href = http://www.ncbi.nlm.nih.gov/sites/entrez?Db=gene&Cmd=ShowDetailView&TermToSearch=2322&ordinalpos=1&itool=EntrezSystem2.PEntrez.Gene.Gene_ResultsPanel.Gene_RVDocSum target = _blank >FLT3</a></td><td>2322</td><td><a href = http://www.ncbi.nlm.nih.gov/sites/entrez?db=pubmed&cmd=search&term=18337557 target = _blank>18337557</a></td></tr><tr><td><a href = http://www.mirbase.org/cgi-bin/mirna_entry.pl?acc=MI0000433 target = _blank >hsa-let-7g</a></td><td>hsa-let-7g</td><td>3</td><td><a href = http://www.ncbi.nlm.nih.gov/sites/entrez?Db=gene&Cmd=ShowDetailView&TermToSearch=79727&ordinalpos=1&itool=EntrezSystem2.PEntrez.Gene.Gene_ResultsPanel.Gene_RVDocSum target = _blank >LIN28</a></td><td>79727</td><td><a href = http://www.ncbi.nlm.nih.gov/sites/entrez?db=pubmed&cmd=search&term=19340450 target = _blank>19340450</a></td></tr><tr><td><a href = http://www.mirbase.org/cgi-bin/mirna_entry.pl?acc=MI0000433 target = _blank >hsa-let-7g</a></td><td>hsa-let-7g</td><td>3</td><td><a href = http://www.ncbi.nlm.nih.gov/sites/entrez?Db=gene&Cmd=ShowDetailView&TermToSearch=79727&ordinalpos=1&itool=EntrezSystem2.PEntrez.Gene.Gene_ResultsPanel.Gene_RVDocSum target = _blank >LIN28</a></td><td>79727</td><td><a href = http://www.ncbi.nlm.nih.gov/sites/entrez?db=pubmed&cmd=search&term=19686677 target = _blank>19686677</a></td></tr><tr><td><a href = http://www.mirbase.org/cgi-bin/mirna_entry.pl?acc=MI0000433 target = _blank >hsa-let-7g</a></td><td>hsa-let-7g</td><td>3</td><td><a href = http://www.ncbi.nlm.nih.gov/sites/entrez?Db=gene&Cmd=ShowDetailView&TermToSearch=10765&ordinalpos=1&itool=EntrezSystem2.PEntrez.Gene.Gene_ResultsPanel.Gene_RVDocSum target = _blank >JARID1B</a></td><td>10765</td><td><a href = http://www.ncbi.nlm.nih.gov/sites/entrez?db=pubmed&cmd=search&term=21969366 target = _blank>21969366</a></td></tr><tr><td><a href = http://www.mirbase.org/cgi-bin/mirna_entry.pl?acc=MI0000433 target = _blank >hsa-let-7g</a></td><td>hsa-let-7g</td><td>3</td><td><a href = http://www.ncbi.nlm.nih.gov/sites/entrez?Db=gene&Cmd=ShowDetailView&TermToSearch=8091&ordinalpos=1&itool=EntrezSystem2.PEntrez.Gene.Gene_ResultsPanel.Gene_RVDocSum target = _blank >HMGA2</a></td><td>8091</td><td><a href = http://www.ncbi.nlm.nih.gov/sites/entrez?db=pubmed&cmd=search&term=23097274 target = _blank>23097274</a></td></tr><tr><td><a href = http://www.mirbase.org/cgi-bin/mirna_entry.pl?acc=MI0000433 target = _blank >hsa-let-7g</a></td><td>hsa-let-7g</td><td>3</td><td><a href = http://www.ncbi.nlm.nih.gov/sites/entrez?Db=gene&Cmd=ShowDetailView&TermToSearch=23405&ordinalpos=1&itool=EntrezSystem2.PEntrez.Gene.Gene_ResultsPanel.Gene_RVDocSum target = _blank >DICER1</a></td><td>23405</td><td><a href = http://www.ncbi.nlm.nih.gov/sites/entrez?db=pubmed&cmd=search&term=19804757 target = _blank>19804757</a></td></tr><tr><td><a href = http://www.mirbase.org/cgi-bin/mirna_entry.pl?acc=MI0000433 target = _blank >hsa-let-7g</a></td><td>hsa-let-7g</td><td>3</td><td><a href = http://www.ncbi.nlm.nih.gov/sites/entrez?Db=gene&Cmd=ShowDetailView&TermToSearch=4893&ordinalpos=1&itool=EntrezSystem2.PEntrez.Gene.Gene_ResultsPanel.Gene_RVDocSum target = _blank >NRAS</a></td><td>4893</td><td><a href = http://www.ncbi.nlm.nih.gov/sites/entrez?db=pubmed&cmd=search&term=20216554 target = _blank>20216554</a></td></tr><tr><td><a href = http://www.mirbase.org/cgi-bin/mirna_entry.pl?acc=MI0000433 target = _blank >hsa-let-7g</a></td><td>hsa-let-7g</td><td>3</td><td><a href = http://www.ncbi.nlm.nih.gov/sites/entrez?Db=gene&Cmd=ShowDetailView&TermToSearch=639&ordinalpos=1&itool=EntrezSystem2.PEntrez.Gene.Gene_ResultsPanel.Gene_RVDocSum target = _blank >PRDM1</a></td><td>639</td><td><a href = http://www.ncbi.nlm.nih.gov/sites/entrez?db=pubmed&cmd=search&term=20651244 target = _blank>20651244</a></td></tr><tr><td><a href = http://www.mirbase.org/cgi-bin/mirna_entry.pl?acc=MI0000433 target = _blank >hsa-let-7g</a></td><td>hsa-let-7g</td><td>3</td><td><a href = http://www.ncbi.nlm.nih.gov/sites/entrez?Db=gene&Cmd=ShowDetailView&TermToSearch=1351&ordinalpos=1&itool=EntrezSystem2.PEntrez.Gene.Gene_ResultsPanel.Gene_RVDocSum target = _blank >COX8A</a></td><td>1351</td><td><a href = http://www.ncbi.nlm.nih.gov/sites/entrez?db=pubmed&cmd=search&term=15172979 target = _blank>15172979</a></td></tr><tr><td><a href = http://www.mirbase.org/cgi-bin/mirna_entry.pl?acc=MI0000433 target = _blank >hsa-let-7g</a></td><td>hsa-let-7g</td><td
[truncated: 183,459 more chars]
